# Supplementary material for: Discovering the genes mediating the interactions between chronic respiratory diseases in the human interactome
Source: Nat Commun. 2020 Feb 10;11:811. doi: 10.1038/s41467-020-14600-w (PMC7010776; doi:10.1038/s41467-020-14600-w)
Supplement: Supplementary file 4 — Supplementary Data 1 [file 41467_2020_14600_MOESM4_ESM.xlsx]

## Sheet: SNP_Gene_List
Asthma genes references
GeneSymbol	Lead SNP	Pubmed-id
ORMDL3	rs12936231	PMID: 22694930
GSDMB	rs12936231	PMID: 22694930
IL1RL1	rs3771180	PMID: 21804549
IL33	rs3939286	PMID: 22694930
KCNIP4	rs4697177	PMID: 23457522
LRRC32	rs7130588	PMID: 22694930
RAD50	rs6871536	PMID: 20159242
SMAD3	rs744910	PMID: 21907864
TSLP	rs1837253	PMID: 21804549
DENND1B	rs2786098	PMID: 20032318)
HLA-DRA	rs2395185	PMID: 22694930
IKZF4	rs1701704	PMID: 22694930
IL13	rs20541	PMID: 22694930
IL2RB	rs2284033	PMID: 20860503
IL6R	rs4129267	PMID: 21907864
NDFIP1	rs11167764	PMID: 21907864
PDE4D	rs1588265	PMID: 23181788
RORA	rs11071559	PMID: 20860503
STARD3	rs2271308	PMID:21907864
WDR36	rs1438673	PMID: 21907864
11q13.5	rs7130588	PMID: 21907864
13q21	rs9570077	PMID: 23040885
ADRA1B	rs10515807	PMID: 19910028
CDH28	rs6967330	PMID:24241537
DPP10	rs1435879	PMID: 19910028
GAB1	rs3805236	PMID: 24794577
GNA13	rs3972219	PMID: 19910028
HLA-DQA1	rs9272346	PMID: 23181788
KCNG4	rs7196274	PMID: 21907864
KLK3	rs1061477	PMID: 23040885
PCDH20	rs3119939	PMID: 21907864
PRKG1	rs7922491	PMID: 21907864
PRNP	rs6052761	PMID: 19910028
PSORS1C1	rs2523924	PMID: 24406073
PTCHD3	rs660498	PMID: 27142222
PYHIN1	rs1101999	PMID: 21804549
TAP2	rs241425	PMID: 21907864
TLE4	rs2378383	PMID: 19714205
TNIP1	rs10036748	PMID: 22694930
