# Supplementary material for: Discovering the genes mediating the interactions between chronic respiratory diseases in the human interactome
Source: Nat Commun. 2020 Feb 10;11:811. doi: 10.1038/s41467-020-14600-w (PMC7010776; doi:10.1038/s41467-020-14600-w)
Supplement: Supplementary file 5 — Supplementary Data 2 [file 41467_2020_14600_MOESM5_ESM.xlsx]

## Sheet: Sheet1
COPD genes references
Gene	Rs Id	riskAllele	altAllele	Trait	Pubmed-id
SERPINA1	rs28929474	A	G	Mendelian syndromes	PMID: 19029017 PMID: 12189163
HHIP	rs13141641	T	C	modCopd	PMID: 24621683
HHIP	rs138641402	A	T	FEV1/FVC	PMID: 28166213
HHIP	rs13141641			emphysema	PMID: 24621683
FAM13A	rs6837671	G	A	modCopd	PMID: 28166215
FAM13A (intron)	rs13110699	G	T	FEV1/FVC	PMID: 28166213
CHRNA5	rs17486278	C	A	modCopd	PMID: 28166215
MMP12	rs626750	G	A	emphysema	PMID: 28166213
RIN3	rs754388	C	G	modCopd	PMID: 24621683
RIN3	rs117068593	C	T	FEV1	PMID: 28166213
TGFB2	rs10429950	T	C	modCopd	PMID: 28166215
TGFB2	rs993925	C	T	FEV1/FVC	PMID: 28166213
CYP2A6	rs12459249	C	T	modCopd	PMID: 28166215
HTR4	rs7733088	G	A	modCopd	PMID: 28166215
HTR4	rs7715901	A	G	FEV1	PMID: 28166213
ADGRG6	rs9399401	T	C	modCopd	PMID: 28166215
GSTCD	rs11727735	A	G	modCopd	PMID: 28166215
ADAM19	rs113897301	AT	A	modCopd	PMID: 28166215
ADAM19	rs1990950	G	T	FEV1/FVC	PMID: 28166213
TET2	rs2047409	A	G	modCopd	PMID: 28166215
EEFSEC	rs2955083	A	T	modCopd	PMID: 28166215
CFDP1	rs7186831	A	G	modCopd	PMID: 28166215
CCDC101	rs17707300	C	T	modCopd	PMID: 28166215
ARMC2	rs2806356	C	T	modCopd	PMID: 28166215
PID1	rs16825267	C	G	modCopd	PMID: 28166215
PID1	rs10498230	C	T	FEV1/FVC	PMID: 28166213
DSP	rs2076295	T	G	modCopd	PMID: 28166215
MTCL1	rs647097	C	T	modCopd	PMID: 28166215
RARB	rs1529672	C	A	modCopd	PMID: 28166215
SFTPD	rs721917	G	A	modCopd	PMID: 29191953
DLC1	rs75200691	T	G	emphysema	PMID: 26030696
AGER	rs2070600	C	T	modCopd	PMID: 28166213
ELN	na	na	na	Mendelian syndromes	PMID: 19029017
FBLN5	na	na	na	Mendelian syndromes	PMID: 12189163
IREB2	na	na	na	COPD	PMID: 26752519
IL27	rs181206	na	na	COPD	PMID: 26771213
TUFM	rs181206	na	na	COPD	PMID: 26771213
EGLN2	rs7937	na	na	COPD	PMID: 22080838
