# Supplementary material for: Discovering the genes mediating the interactions between chronic respiratory diseases in the human interactome
Source: Nat Commun. 2020 Feb 10;11:811. doi: 10.1038/s41467-020-14600-w (PMC7010776; doi:10.1038/s41467-020-14600-w)
Supplement: Supplementary file 6 — Supplementary Data 3 [file 41467_2020_14600_MOESM6_ESM.xlsx]

## Sheet: Sheet1
Asthma-COPD overlapping genes
Entrez ID	Gene	Degree	Description
4193	MDM2	428	Well known to be the ubiquitin E3 ligase of TP53, is an important negative regulator of TP53.
5595	MAPK3	332	Also known as ERK1 is a member of the MAPK family, and acts in the MAPK pathway.
6774	STAT3	274	STAT3 is a transcription factor is a member of the STAT protein, is involved in many biological processes such as proliferation, apoptosis, and differentiation.
7048	TGFBR2	141	TGFBR2 is a transmembrane protein that has a protein kinase domain is the receptor for TGF-beta, is involved in the TGF-beta pathway.
367	AR	339	Androgen receptor is a nuclear receptor and is activated by binding of androgenic hormones such as testosterone, is involved in development and plays a key role in maintenance of male skeletal integrity.
5970	RELA	354	Also known as transcription factor p65, is a member of the NF-kappa-B family, is involved in nuclear translocation and activation of NF-kappa-B.
2099	ESR1	727	Also known as estrogen receptor alpha is one of two main types of estrogen receptor that is activated by the sex hormone estrogen, is involved in the physiological development of a variety of organ systems.
6772	STAT1	191	STAT1 is a transcription factor is a member of the STAT protein, is involved in many biological processes such as proliferation, apoptosis, and differentiation.
7157	TP53	767	Tumor suppressor protein TP53 is known to be involved in wide range of biological processes such as gene transcription, cell cycle arrest, DNA synthesis, DNA repair, and apoptosis.
4790	NFKB1	410	NFKB1 member of the NF-kappa-B family is involved many biological processes such as inflammation, immunity, differentiation, cell growth, tumorigenesis and apoptosis.
4088	SMAD3	391	SMAD3 member of to the SMAD protein family is regulated by TGF-beta, and is involved in the TGF-beta path way.
5594	MAPK1	415	Also known as ERK2 is a member of the MAPK family, and acts in the MAPK pathway.
1499	CTNNB1	402	Also known as beta-catenin is part of a complex of proteins that constitute adherens junctions. Beta-catenin is known be involved in cell-cell adhesion and development.
5599	MAPK8	290	Also known as JNK1 is a member of the MAPK and JNK family, and acts in the MAPK pathway.
