# Supplementary material for: Discovering the genes mediating the interactions between chronic respiratory diseases in the human interactome
Source: Nat Commun. 2020 Feb 10;11:811. doi: 10.1038/s41467-020-14600-w (PMC7010776; doi:10.1038/s41467-020-14600-w)
Supplement: Supplementary file 7 — Supplementary Data 4 [file 41467_2020_14600_MOESM7_ESM.xlsx]

## Sheet: Sheet1
Flow centrality (Asthma-COPD)
	EntrezID	Symbol	FCS	FC	mean	std	median	one_tail_right	one_tail_left	N_paths	FC_unnorm	degree	in_src	in_dest
0	57628	DPP10	51.4198	0.000333222	7.50398e-07	6.46584e-06	0	0	1	295	28.3386	7	TRUE	FALSE
1	3754	KCNF1	45.5321	0.000350539	1.18316e-06	7.67274e-06	0	0	1	1125	29.8113	12	FALSE	FALSE
2	3549	IHH	38.8882	2.51421e-05	4.53608e-08	6.45357e-07	0	0	1	54	2.13818	6	FALSE	FALSE
3	3626	INHBC	33.3453	1.29216e-07	1.22486e-10	3.8714e-09	0	0	1	1	0.010989	6	FALSE	TRUE
4	50846	DHH	32.4686	1.0017e-05	2.34394e-08	3.07791e-07	0	0	1	39	0.851884	5	FALSE	FALSE
5	269	AMHR2	23.2916	7.24983e-05	3.60716e-07	3.09715e-06	0	0.001	0.999	191	6.16555	9	FALSE	TRUE
6	8200	GDF5	22.5794	0.000175451	8.07214e-07	7.73466e-06	0	0	1	604	14.9211	9	FALSE	TRUE
7	9466	IL27RA	22.3055	0.00438759	1.01439e-05	0.00019625	0	0	1	5279	373.138	7	FALSE	FALSE
8	64321	SOX17	19.3356	1.3054e-05	1.31047e-07	6.68348e-07	0	0.001	0.999	7	1.11016	4	FALSE	FALSE
9	93	ACVR2B	18.3935	0.00500032	5.50168e-05	0.000268861	2.85401e-07	0	1	7447	425.247	38	FALSE	TRUE
10	657	BMPR1A	17.8986	0.00767672	0.000105548	0.000423005	2.76627e-05	0	1	12169	652.859	72	FALSE	TRUE
11	5616	PRKY	17.3739	0.000188752	3.24458e-06	1.06774e-05	1.06329e-06	0	1	435	16.0522	16	FALSE	FALSE
12	3625	INHBB	16.9523	3.23779e-05	2.05144e-07	1.89784e-06	0	0.001	0.999	67	2.75355	10	FALSE	TRUE
13	55620	STAP2	16.6133	0.000267606	4.71738e-06	1.5824e-05	5.94222e-07	0.001	0.999	587	22.7583	17	FALSE	FALSE
14	83729	INHBE	16.1063	2.44504e-05	1.36854e-07	1.50957e-06	0	0.001	0.999	67	2.07936	3	FALSE	FALSE
15	64116	SLC39A8	15.724	1.65614e-07	4.4847e-10	1.05041e-08	0	0.001	0.999	1	0.0140845	2	FALSE	FALSE
16	64098	PARVG	15.4006	0.00268196	2.48953e-05	0.00017253	3.45107e-06	0.003	0.997	3072	228.085	28	FALSE	FALSE
17	658	BMPR1B	15.3501	0.00757662	0.000109915	0.000486426	2.22337e-05	0	1	13811	644.346	98	FALSE	TRUE
18	11167	FSTL1	15.1293	0.000349917	2.99304e-06	2.29306e-05	0	0.002	0.998	699	29.7584	15	FALSE	TRUE
19	90	ACVR1	15.0712	0.00540625	8.25492e-05	0.000353236	1.82412e-05	0.002	0.998	10323	459.769	94	FALSE	TRUE
20	1579	CYP4A11	14.7946	8.12898e-06	3.71533e-08	5.46945e-07	0	0.003	0.997	23	0.691321	4	FALSE	FALSE
21	4808	NHLH2	14.7032	7.84158e-05	7.51923e-07	5.28212e-06	0	0.002	0.998	103	6.66879	7	FALSE	FALSE
22	622	BDH1	14.4319	1.73333e-06	1.85853e-08	1.18816e-07	0	0	1	11	0.147409	3	FALSE	FALSE
23	83707	TRPT1	14.283	1.25503e-05	7.96353e-08	8.73118e-07	0	0.001	0.999	22	1.06733	3	FALSE	FALSE
24	130399	ACVR1C	14.1003	0.000168505	1.65911e-06	1.18328e-05	0	0.001	0.999	360	14.3304	6	FALSE	TRUE
25	126374	WTIP	13.7023	1.52671e-05	3.3063e-07	1.09007e-06	0	0	1	18	1.29838	6	FALSE	FALSE
26	654	BMP6	13.5722	0.00347814	2.86853e-05	0.000254157	0	0.001	0.999	7312	295.795	12	FALSE	TRUE
27	5922	RASA2	13.4477	7.72258e-06	1.8459e-07	5.60541e-07	0	0.001	0.999	20	0.656759	4	FALSE	FALSE
28	55785	FGD6	13.3622	2.41815e-05	2.12866e-07	1.79377e-06	0	0.001	0.999	185	2.05649	5	FALSE	FALSE
29	6469	SHH	13.2454	0.00122806	1.45206e-05	9.16198e-05	0	0	1	2020	104.439	18	FALSE	FALSE
30	7046	TGFBR1	12.9287	0.00919598	0.000373885	0.000682363	0.000175634	0	1	18710	782.063	201	FALSE	TRUE
31	4092	SMAD7	12.4264	0.00245246	7.71032e-05	0.000191154	2.80875e-05	0.001	0.999	7185	208.567	99	FALSE	TRUE
32	4239	MFAP4	11.5932	0.000758381	1.11488e-05	6.44541e-05	0	0.002	0.998	565	64.4957	6	FALSE	TRUE
33	91	ACVR1B	11.3836	0.00446392	6.05712e-05	0.000386814	2.78941e-06	0.003	0.997	7353	379.63	39	FALSE	TRUE
34	57787	MARK4	11.3557	0.000726567	3.22956e-05	6.11388e-05	1.2611e-05	0	1	2006	61.7902	53	FALSE	FALSE
35	3623	INHA	11.3078	2.72215e-05	3.61617e-07	2.37533e-06	0	0.002	0.998	59	2.31502	6	FALSE	TRUE
36	9306	SOCS6	11.3007	0.000695812	3.54612e-05	5.84345e-05	1.09657e-05	0.001	0.999	1867	59.1746	42	TRUE	FALSE
37	3569	IL6	11.1569	1.6699e-05	3.1878e-07	1.46817e-06	0	0.002	0.998	15	1.42015	6	FALSE	FALSE
38	659	BMPR2	10.8697	0.00581874	0.000188279	0.000517997	3.26774e-05	0.001	0.999	8103	494.849	69	FALSE	TRUE
39	652	BMP4	10.8208	0.00507847	7.85357e-05	0.000462067	0	0.002	0.998	10598	431.894	20	FALSE	TRUE
40	4087	SMAD2	10.7774	0.0154148	0.00145722	0.00129509	0.00110531	0	1	35145	1310.94	381	FALSE	TRUE
41	653	BMP5	10.6698	0.000140627	1.51693e-06	1.30378e-05	0	0.003	0.997	383	11.9595	5	FALSE	TRUE
42	26585	GREM1	10.4418	8.42394e-05	1.66903e-06	7.90764e-06	0	0.001	0.999	135	7.16406	5	FALSE	FALSE
43	28984	RGCC	9.91767	1.42602e-05	5.34609e-07	1.38395e-06	2.29213e-08	0.001	0.999	68	1.21274	11	FALSE	FALSE
44	4086	SMAD1	9.73299	0.00530197	0.000322197	0.000511638	0.000156929	0.001	0.999	13834	450.9	190	FALSE	TRUE
45	7048	TGFBR2	9.69571	0.00668101	0.000280793	0.000660108	7.54436e-05	0.001	0.999	13768	568.18	141	TRUE	TRUE
46	655	BMP7	9.6503	0.00430637	0.000108614	0.000434987	4.80321e-06	0.005	0.995	10543	366.231	34	FALSE	TRUE
47	644815	FAM83G	9.54708	7.66321e-06	3.57239e-07	7.65257e-07	0	0	1	42	0.65171	6	FALSE	FALSE
48	92	ACVR2A	9.48819	0.00420443	9.17159e-05	0.000433456	0	0.004	0.996	5152	357.562	24	FALSE	TRUE
49	94	ACVRL1	9.28041	0.000555353	1.3868e-05	5.83471e-05	1.37047e-06	0.004	0.996	1487	47.2294	26	FALSE	TRUE
50	2658	GDF2	9.20787	5.77752e-07	4.3683e-09	6.22711e-08	0	0.003	0.997	4	0.0491344	3	FALSE	TRUE
51	11059	WWP1	9.19945	0.000975311	6.20877e-05	9.92693e-05	2.62383e-05	0.001	0.999	2540	82.9443	73	FALSE	TRUE
52	2339	FNTA	9.02255	0.000725536	1.04431e-05	7.92561e-05	0	0.006	0.994	1134	61.7025	23	FALSE	FALSE
53	220388	CCDC89	8.98309	1.08812e-05	4.17555e-07	1.16482e-06	0	0.003	0.997	35	0.925384	4	FALSE	FALSE
54	79885	HDAC11	8.9697	0.00317987	0.000107793	0.000342495	4.47669e-05	0.006	0.994	9513	270.429	134	FALSE	FALSE
55	10509	SEMA4B	8.7901	2.88614e-05	2.25181e-07	3.25778e-06	0	0.003	0.997	114	2.45449	5	FALSE	FALSE
56	10507	SEMA4D	8.7802	1.07007e-05	2.77551e-07	1.18712e-06	0	0.005	0.995	36	0.910033	5	FALSE	FALSE
57	4053	LTBP2	8.66782	0.000279477	4.75909e-06	3.1694e-05	0	0.007	0.993	292	23.7678	3	FALSE	FALSE
58	9312	KCNB2	8.5954	0.000326109	1.33454e-06	3.77847e-05	0	0.001	0.999	1046	27.7336	5	FALSE	FALSE
59	51177	PLEKHO1	8.57244	1.5221e-05	6.88224e-07	1.69529e-06	8.67901e-08	0.003	0.997	34	1.29445	15	FALSE	FALSE
60	660	BMX	8.42659	0.00198476	0.000124095	0.000220809	3.44752e-05	0	1	4059	168.792	97	TRUE	FALSE
61	158931	TCEAL6	8.29195	1.00119e-06	2.69067e-08	1.17498e-07	0	0	1	5	0.0851455	3	FALSE	FALSE
62	57522	SRGAP1	8.19108	5.97001e-05	3.0388e-06	6.91744e-06	7.89974e-07	0.001	0.999	96	5.07714	12	FALSE	FALSE
63	10244	RABEPK	8.03257	3.97111e-06	4.97491e-08	4.88183e-07	0	0.005	0.995	2	0.337719	8	FALSE	FALSE
64	7049	TGFBR3	7.64884	0.000575835	1.13367e-05	7.38019e-05	0	0.004	0.996	993	48.9713	16	FALSE	TRUE
65	9516	LITAF	7.47766	0.000543473	2.20882e-05	6.97257e-05	1.8954e-06	0.003	0.997	876	46.2191	36	TRUE	FALSE
66	28512	NKIRAS1	7.45568	3.36301e-05	1.02308e-06	4.37344e-06	0	0.004	0.996	175	2.86004	9	FALSE	TRUE
67	4088	SMAD3	7.18825	0.0179013	0.00217752	0.00218743	0.00156552	0.002	0.998	45413	1522.4	391	TRUE	TRUE
68	221981	THSD7A	7.06889	6.39055e-06	2.09742e-07	8.74368e-07	0	0.002	0.998	2	0.543478	3	FALSE	FALSE
69	5447	POR	7.06635	0.00226738	4.48824e-05	0.000314519	4.67195e-07	0.008	0.992	3765	192.827	23	FALSE	FALSE
70	27148	STK36	7.04581	9.64655e-05	3.1692e-06	1.32414e-05	1.28581e-07	0.006	0.994	288	8.20381	21	FALSE	FALSE
71	7743	ZNF189	7.04162	3.43842e-05	1.41833e-06	4.68157e-06	5.68049e-08	0.003	0.997	150	2.92417	16	FALSE	FALSE
72	4091	SMAD6	6.90386	0.000203073	1.49299e-05	2.72518e-05	7.45601e-06	0.005	0.995	982	17.2701	46	FALSE	TRUE
73	4090	SMAD5	6.90062	0.00122887	6.1911e-05	0.000169109	2.15139e-05	0.006	0.994	3093	104.508	65	FALSE	TRUE
74	4983	OPHN1	6.82674	1.46799e-06	5.42029e-08	2.07095e-07	0	0.005	0.995	6	0.124844	4	FALSE	FALSE
75	25831	HECTD1	6.80969	0.000375273	1.12545e-05	5.34559e-05	1.00108e-06	0.008	0.992	704	31.9147	26	FALSE	FALSE
76	3745	KCNB1	6.78701	0.00200473	2.70823e-05	0.000291387	6.91683e-08	0.006	0.994	3906	170.49	16	FALSE	FALSE
77	3293	HSD17B3	6.77562	1.03742e-05	4.69931e-07	1.46175e-06	0	0.006	0.994	36	0.882262	11	FALSE	FALSE
78	4776	NFATC4	6.77276	0.000384225	3.02576e-05	5.22634e-05	1.09127e-05	0.002	0.998	1179	32.676	69	TRUE	FALSE
79	4089	SMAD4	6.76729	0.00866792	0.000914923	0.00114566	0.00061043	0.003	0.997	23207	737.154	292	FALSE	TRUE
80	81788	NUAK2	6.73981	2.5729e-05	1.63743e-06	3.57452e-06	6.12746e-07	0.006	0.994	255	2.1881	13	FALSE	FALSE
81	5654	HTRA1	6.68703	0.00037741	1.47794e-05	5.4229e-05	2.98546e-07	0.005	0.995	545	32.0965	20	FALSE	FALSE
82	8337	HIST2H2AA3	6.62273	0.000353522	1.1118e-05	5.17013e-05	2.82866e-06	0.008	0.992	738	30.0649	29	FALSE	FALSE
83	58533	SNX6	6.61371	0.000260848	1.62153e-05	3.69887e-05	5.06695e-06	0.005	0.995	734	22.1835	48	FALSE	FALSE
84	991	CDC20	6.57396	0.00206734	0.000135442	0.000293872	3.08901e-05	0.004	0.996	5452	175.815	100	FALSE	FALSE
85	57381	RHOJ	6.53598	9.36264e-05	5.15015e-06	1.35368e-05	6.81591e-07	0.005	0.995	207	7.96236	24	FALSE	TRUE
86	414899	BLID	6.34031	1.57696e-05	7.84226e-07	2.3635e-06	0	0.006	0.994	34	1.34111	11	FALSE	FALSE
87	5891	MOK	6.3093	2.42474e-05	2.00277e-06	3.5257e-06	5.54972e-07	0.004	0.996	62	2.0621	18	FALSE	FALSE
88	8153	RND2	6.29749	1.37826e-05	4.0707e-07	2.12394e-06	0	0.005	0.995	12	1.17213	10	FALSE	FALSE
89	23201	FAM168A	6.28408	0.00268765	0.000108933	0.000410357	3.43258e-06	0.005	0.995	3130	228.569	58	FALSE	FALSE
90	3300	DNAJB2	6.27107	5.36471e-05	3.18298e-06	8.04713e-06	1.13187e-06	0.003	0.997	311	4.56236	22	FALSE	TRUE
91	3752	KCND3	6.26181	0.00046615	2.11473e-05	7.10661e-05	4.67531e-06	0.008	0.992	1233	39.6432	34	TRUE	FALSE
92	30819	KCNIP2	6.26087	3.08522e-05	5.5033e-07	4.83988e-06	0	0.003	0.997	93	2.6238	12	TRUE	FALSE
93	284001	CCDC57	6.25204	0.00269364	0.000108074	0.000413555	6.66537e-06	0.007	0.993	17000	229.078	118	FALSE	FALSE
94	5157	PDGFRL	6.20294	5.83239e-05	2.64531e-06	8.97616e-06	3.72123e-08	0.007	0.993	92	4.9601	22	FALSE	FALSE
95	2768	GNA12	6.18051	0.00225133	7.22076e-05	0.00035258	5.75597e-06	0.009	0.991	3244	191.462	52	TRUE	FALSE
96	152110	NEK10	6.14712	0.000129628	2.37209e-06	2.07017e-05	0	0.008	0.992	282	11.0241	7	FALSE	FALSE
97	79633	FAT4	6.1364	7.83908e-07	1.11901e-08	1.25924e-07	0	0.004	0.996	1	0.0666667	3	FALSE	FALSE
98	6242	RTKN	5.98308	1.61875e-05	1.15652e-06	2.51224e-06	0	0.002	0.998	57	1.37665	13	FALSE	FALSE
99	83942	TSSK1B	5.94325	1.90257e-05	1.2051e-06	2.99845e-06	7.19641e-08	0.004	0.996	46	1.61802	8	FALSE	FALSE
100	51339	DACT1	5.87883	2.81087e-05	2.19124e-06	4.40861e-06	4.86342e-07	0.005	0.995	75	2.39048	22	FALSE	FALSE
101	7546	ZIC2	5.85763	4.48966e-05	1.04356e-06	7.48649e-06	0	0.011	0.989	201	3.81819	10	FALSE	FALSE
102	150094	SIK1	5.8052	0.000206437	8.54267e-06	3.40891e-05	2.14243e-06	0.009	0.991	550	17.5562	23	FALSE	FALSE
103	415116	PIM3	5.71562	1.76991e-06	8.22478e-08	2.95272e-07	0	0.007	0.993	12	0.15052	4	FALSE	FALSE
104	8347	HIST1H2BC	5.68334	0.000380694	2.58061e-05	6.24436e-05	1.38587e-05	0.009	0.991	903	32.3757	43	FALSE	FALSE
105	272	AMPD3	5.55392	0.000118217	2.30204e-06	2.08709e-05	0	0.008	0.992	190	10.0537	5	FALSE	FALSE
106	6655	SOS2	5.55313	0.000185457	1.13348e-05	3.13557e-05	5.15542e-07	0.01	0.99	608	15.772	26	TRUE	FALSE
107	1528	CYB5A	5.52545	0.00211872	5.08511e-05	0.000374244	0	0.011	0.989	3446	180.184	20	FALSE	FALSE
108	1755	DMBT1	5.49156	0.00130065	3.73525e-05	0.000230043	0	0.011	0.989	915	110.612	9	FALSE	FALSE
109	23181	DIP2A	5.4771	0.000597335	3.02585e-05	0.000103536	7.48779e-07	0.008	0.992	1461	50.7997	28	FALSE	TRUE
110	728833	FAM72D	5.47029	6.32184e-08	6.15967e-10	1.14441e-08	0	0.002	0.996	1	0.00537634	3	FALSE	FALSE
111	22869	ZNF510	5.41591	6.31003e-05	4.16746e-06	1.08814e-05	8.50963e-07	0.007	0.993	175	5.3663	23	FALSE	TRUE
112	121268	RHEBL1	5.36882	1.86551e-05	1.48745e-06	3.19765e-06	3.46953e-07	0.005	0.995	107	1.5865	15	FALSE	TRUE
113	5037	PEBP1	5.36329	0.000225541	2.76306e-05	3.69009e-05	1.44118e-05	0.007	0.993	556	19.1809	46	FALSE	FALSE
114	55578	SUPT20H	5.31427	2.1929e-05	1.34102e-06	3.87409e-06	0	0.007	0.993	52	1.86493	9	FALSE	FALSE
115	6424	SFRP4	5.30857	3.45657e-05	1.38318e-06	6.25075e-06	3.11075e-08	0.005	0.995	103	2.93961	19	FALSE	FALSE
116	268	AMH	5.29278	2.25096e-05	1.14285e-06	4.03697e-06	0	0.002	0.998	89	1.91431	7	FALSE	FALSE
117	80122	MAP3K19	5.28762	1.30651e-07	2.88778e-09	2.41628e-08	0	0.006	0.992	1	0.0111111	2	FALSE	FALSE
118	10957	PNRC1	5.25873	5.68034e-05	4.73728e-06	9.90091e-06	4.29811e-07	0.004	0.996	161	4.83079	18	FALSE	FALSE
119	27102	EIF2AK1	5.23532	5.13059e-06	4.73252e-07	8.89599e-07	2.06431e-07	0.008	0.992	51	0.436326	9	FALSE	FALSE
120	23363	OBSL1	5.17423	0.00015633	7.25705e-06	2.88106e-05	6.53468e-07	0.012	0.988	342	13.2949	22	FALSE	FALSE
121	64410	KLHL25	5.14947	1.95014e-05	1.69211e-06	3.45847e-06	4.4655e-07	0.009	0.991	95	1.65847	22	FALSE	FALSE
122	10391	CORO2B	5.14143	3.55585e-06	1.35392e-07	6.65273e-07	0	0.013	0.986	6	0.302403	5	FALSE	FALSE
123	6649	SOD3	5.08951	7.86322e-05	2.63743e-06	1.49317e-05	0	0.008	0.992	66	6.6872	9	FALSE	FALSE
124	8048	CSRP3	5.05192	0.000358814	3.12308e-05	6.48433e-05	7.11511e-06	0.005	0.995	1018	30.515	67	TRUE	FALSE
125	9411	ARHGAP29	5.01344	7.98504e-06	4.85472e-07	1.49589e-06	0	0.008	0.992	24	0.67908	10	FALSE	FALSE
126	80243	PREX2	4.96365	2.30307e-06	1.44897e-07	4.34796e-07	0	0.008	0.992	9	0.195862	7	FALSE	FALSE
127	84460	ZMAT1	4.92758	0.000160778	1.20865e-05	3.01754e-05	1.76912e-06	0.011	0.989	392	13.6732	34	FALSE	FALSE
128	51126	NAA20	4.73467	3.14483e-06	6.58359e-08	6.5031e-07	0	0.003	0.997	7	0.267449	9	FALSE	FALSE
129	1634	DCN	4.66366	0.00251505	0.000122289	0.000513065	9.11593e-07	0.003	0.997	2900	213.89	35	FALSE	TRUE
130	3624	INHBA	4.65722	0.000148766	3.43717e-06	3.12051e-05	0	0.006	0.994	438	12.6517	18	FALSE	TRUE
131	5058	PAK1	4.61989	0.00434237	0.00076381	0.000774597	0.000498983	0.007	0.993	12595	369.292	232	TRUE	FALSE
132	5774		4.61096	0.000176397	1.36243e-05	3.53013e-05	3.08093e-06	0.007	0.993	367	15.0015	36	FALSE	FALSE
133	3642	INSM1	4.59735	2.03105e-05	1.20006e-06	4.15684e-06	0	0.008	0.992	37	1.72729	8	FALSE	FALSE
134	55619	DOCK10	4.59047	2.25317e-05	5.89085e-07	4.78004e-06	0	0.014	0.986	126	1.91619	4	FALSE	FALSE
135	5796	PTPRK	4.55837	0.00018084	1.44636e-05	3.64992e-05	1.14365e-06	0.015	0.985	537	15.3794	27	TRUE	FALSE
136	29893	PSMC3IP	4.50069	5.96436e-05	5.19873e-06	1.2097e-05	1.0923e-06	0.005	0.995	118	5.07233	21	FALSE	FALSE
137	23551	RASD2	4.49267	4.12651e-05	1.15184e-06	8.92859e-06	0	0.004	0.996	157	3.50935	14	FALSE	TRUE
138	65059	RAPH1	4.48853	1.6154e-05	8.45207e-07	3.41064e-06	0	0.012	0.988	30	1.3738	13	FALSE	FALSE
139	10461	MERTK	4.47259	2.65317e-05	1.876e-06	5.51261e-06	2.51223e-07	0.012	0.988	74	2.25636	12	FALSE	FALSE
140	3883	KRT33A	4.47227	2.24212e-06	7.1176e-08	4.85423e-07	0	0.01	0.99	25	0.190679	4	FALSE	FALSE
141	4830	NME1	4.43988	0.000243208	2.66749e-05	4.87701e-05	1.11959e-05	0.013	0.987	674	20.6834	56	FALSE	FALSE
142	25946	ZNF385A	4.43439	3.56322e-07	1.60942e-08	7.67248e-08	0	0.002	0.959	1	0.030303	3	FALSE	FALSE
143	64344	HIF3A	4.39638	6.17193e-06	3.76799e-07	1.31816e-06	0	0.006	0.994	47	0.524886	9	FALSE	FALSE
144	51531	TRMO	4.39531	7.26356e-05	5.74081e-06	1.52196e-05	1.38767e-06	0.014	0.986	284	6.17722	27	FALSE	FALSE
145	4015	LOX	4.33744	0.00123835	9.34207e-05	0.000263964	5.76954e-06	0.013	0.987	1927	105.314	29	FALSE	TRUE
146	64236	PDLIM2	4.30611	1.90426e-05	1.43985e-06	4.08786e-06	5.974e-08	0.017	0.983	63	1.61946	12	FALSE	FALSE
147	55966	AJAP1	4.27523	4.09289e-07	2.04176e-08	9.09591e-08	0	0.011	0.989	2	0.0348075	3	FALSE	FALSE
148	55622	TTC27	4.25651	2.06568e-05	1.10822e-06	4.59263e-06	1.06897e-07	0.009	0.991	237	1.75673	14	FALSE	TRUE
149	79635	CCDC121	4.24734	1.55664e-05	7.83101e-07	3.48059e-06	0	0.014	0.986	37	1.32383	16	FALSE	FALSE
150	23135	KDM6B	4.21158	2.2481e-05	2.63946e-06	4.7112e-06	4.89758e-07	0.009	0.991	77	1.91188	13	FALSE	FALSE
151	1729	DIAPH1	4.18938	0.000158213	1.94283e-05	3.31277e-05	6.90501e-06	0.009	0.991	342	13.455	50	FALSE	FALSE
152	656	BMP8B	4.18399	9.60947e-05	2.03866e-06	2.248e-05	0	0.005	0.995	318	8.17228	8	FALSE	FALSE
153	6196	RPS6KA2	4.17942	0.000645376	9.64547e-05	0.000131339	4.72236e-05	0.009	0.991	2069	54.8854	99	TRUE	FALSE
154	55616	ASAP3	4.16003	0.000360851	2.43752e-05	8.0883e-05	6.41193e-06	0.008	0.992	1171	30.6882	54	TRUE	FALSE
155	2022	ENG	4.1498	0.000312776	1.07072e-05	7.27912e-05	2.26435e-07	0.006	0.994	782	26.5997	20	FALSE	TRUE
156	1326	MAP3K8	4.12156	0.000227159	2.81846e-05	4.82764e-05	1.40423e-05	0.007	0.993	376	19.3185	65	TRUE	FALSE
157	133396	IL31RA	4.09679	3.88464e-07	1.48959e-08	9.11856e-08	0	0.012	0.985	2	0.0330366	5	FALSE	FALSE
158	2272	FHIT	4.07059	1.27869e-05	1.11755e-06	2.86675e-06	1.05805e-07	0.011	0.989	35	1.08745	11	FALSE	FALSE
159	11018	TMED1	4.03832	9.63926e-05	5.85859e-06	2.24187e-05	5.81393e-07	0.019	0.981	259	8.19761	8	TRUE	FALSE
160	91050	CCDC149	4.0045	4.27274e-06	1.73396e-07	1.02368e-06	0	0.017	0.983	42	0.363371	3	FALSE	FALSE
161	84916	UTP4	3.99602	1.59716e-05	2.32435e-06	3.41521e-06	1.17708e-06	0.013	0.987	100	1.35829	20	FALSE	FALSE
162	8823	FGF16	3.95292	4.02629e-05	3.86268e-06	9.20845e-06	1.17035e-07	0.016	0.984	126	3.42412	15	FALSE	FALSE
163	79568	MAIP1	3.92942	1.05367e-05	8.56401e-07	2.46354e-06	4.49701e-08	0.018	0.982	53	0.896081	9	FALSE	FALSE
164	2168	FABP1	3.90838	4.82096e-06	3.79171e-07	1.13648e-06	0	0.02	0.98	14	0.409994	4	FALSE	FALSE
165	6936	GCFC2	3.88133	1.92907e-05	3.13664e-06	4.16199e-06	1.16205e-06	0.004	0.996	133	1.64056	12	FALSE	FALSE
166	148932	MOB3C	3.84862	2.14039e-05	1.55112e-06	5.15842e-06	0	0.017	0.983	41	1.82027	17	FALSE	FALSE
167	4760	NEUROD1	3.82854	0.000295147	4.26348e-05	6.59552e-05	2.09409e-05	0.015	0.985	789	25.1005	65	FALSE	FALSE
168	3751	KCND2	3.82754	0.000101022	3.73312e-06	2.54181e-05	0	0.01	0.99	306	8.5913	16	TRUE	FALSE
169	3394	IRF8	3.81585	0.000103411	1.50008e-05	2.31693e-05	3.76769e-06	0.002	0.998	415	8.79452	27	FALSE	FALSE
170	29920	PYCR2	3.80137	2.58319e-05	3.11581e-06	5.97575e-06	1.10609e-06	0.012	0.988	88	2.19685	22	FALSE	FALSE
171	4685	NCAM2	3.79873	4.37814e-06	2.05468e-07	1.09844e-06	0	0.018	0.982	44	0.372334	4	FALSE	FALSE
172	10256	CNKSR1	3.79499	3.20255e-05	2.76717e-06	7.70973e-06	2.6122e-07	0.015	0.985	83	2.72358	27	FALSE	FALSE
173	387	RHOA	3.77274	0.00105714	0.000191365	0.000229481	0.000119073	0.01	0.99	2428	89.9031	147	TRUE	FALSE
174	5245	PHB	3.7696	0.00186127	0.000294305	0.000415686	0.000169507	0.012	0.988	3071	158.29	126	FALSE	FALSE
175	2011	MARK2	3.76812	0.00116913	0.000100574	0.000283578	3.82827e-05	0.004	0.996	2837	99.4274	95	FALSE	FALSE
176	80333	KCNIP4	3.75752	0.000101353	3.89395e-06	2.5937e-05	9.5651e-08	0.004	0.996	207	8.61945	13	TRUE	FALSE
177	8935	SKAP2	3.71596	7.92313e-05	9.25019e-06	1.88326e-05	3.1672e-08	0.011	0.989	289	6.73814	14	FALSE	FALSE
178	51752	ERAP1	3.70878	3.66509e-05	1.1684e-06	9.56716e-06	0	0.01	0.99	109	3.11694	6	FALSE	FALSE
179	814	CAMK4	3.68516	0.000276719	4.06921e-05	6.40479e-05	1.51067e-05	0.016	0.984	769	23.5333	47	FALSE	FALSE
180	650	BMP2	3.67516	0.00073748	1.82617e-05	0.000195697	0	0.004	0.996	2594	62.7183	24	FALSE	TRUE
181	285440	CYP4V2	3.67153	2.11174e-06	1.34715e-07	5.38473e-07	0	0.017	0.982	14	0.179591	3	FALSE	FALSE
182	4054	LTBP3	3.66626	5.98709e-05	3.94947e-06	1.5253e-05	4.7977e-08	0.017	0.983	132	5.09166	13	FALSE	FALSE
183	79891	ZNF671	3.63028	2.93965e-06	7.18254e-08	7.89975e-07	0	0.006	0.994	1	0.25	4	FALSE	FALSE
184	79033	ERI3	3.62153	6.62595e-06	4.40674e-07	1.70792e-06	3.01503e-08	0.02	0.98	62	0.563497	7	FALSE	FALSE
185	3304	HSPA1B	3.6172	6.62798e-05	7.56706e-06	1.62315e-05	1.71814e-06	0.02	0.98	226	5.6367	25	FALSE	FALSE
186	5921	RASA1	3.61255	0.00133695	0.000154094	0.00032743	1.76637e-05	0.02	0.98	3724	113.699	103	TRUE	FALSE
187	84612	PARD6B	3.61238	0.00040085	5.12757e-05	9.67713e-05	1.36216e-05	0.019	0.981	1156	34.0899	70	FALSE	FALSE
188	10572	SIVA1	3.61119	0.000542472	5.54204e-05	0.000134873	6.55766e-06	0.019	0.981	1176	46.134	37	FALSE	FALSE
189	4775	NFATC3	3.59594	2.91649e-05	3.9025e-06	7.02526e-06	1.16236e-06	0.021	0.979	68	2.4803	22	FALSE	FALSE
190	51008	ASCC1	3.59292	3.71769e-05	6.05345e-06	8.66245e-06	1.46985e-06	0.01	0.99	167	3.16168	18	FALSE	FALSE
191	8969	HIST1H2AG	3.59159	0.000103111	4.76439e-06	2.73826e-05	6.00321e-07	0.009	0.991	313	8.76899	20	FALSE	FALSE
192	5858	PZP	3.58675	6.09732e-05	1.7021e-06	1.6525e-05	0	0.005	0.995	36	5.1854	6	FALSE	FALSE
193	367	AR	3.5852	0.0134311	0.00218185	0.00313768	0.00120893	0.03	0.97	26190	1142.23	339	TRUE	TRUE
194	5579	PRKCB	3.57791	0.00146586	0.000241455	0.000342213	0.000117448	0.012	0.988	3378	124.663	134	TRUE	FALSE
195	653509	SFTPA1	3.56251	3.80891e-05	9.61329e-07	1.04218e-05	0	0.003	0.997	38	3.23925	6	FALSE	FALSE
196	84191	CIAO2A	3.56058	0.000129923	6.63867e-06	3.46249e-05	0	0.008	0.992	190	11.0492	8	FALSE	FALSE
197	8349	HIST2H2BE	3.56008	0.000854008	0.000134189	0.000202192	5.18824e-05	0.015	0.985	2187	72.6283	112	FALSE	FALSE
198	3597	IL13RA1	3.55271	0.000167764	5.15785e-06	4.57695e-05	0	0.01	0.99	312	14.2673	12	FALSE	FALSE
199	23111	SPART	3.54903	4.05155e-05	7.34667e-06	9.34588e-06	4.24828e-06	0.018	0.982	130	3.4456	38	FALSE	FALSE
200	79710	MORC4	3.54415	3.04704e-06	2.32894e-07	7.94026e-07	0	0.015	0.985	10	0.259132	6	FALSE	FALSE
201	9970		3.52514	4.11333e-05	5.64428e-06	1.00674e-05	1.10918e-06	0.01	0.99	146	3.49814	21	FALSE	FALSE
202	64743	WDR13	3.5101	1.38965e-06	8.01695e-08	3.73061e-07	0	0.016	0.984	16	0.118181	4	FALSE	FALSE
203	23024	PDZRN3	3.51002	4.88591e-06	1.82196e-07	1.34008e-06	0	0.009	0.991	13	0.415517	7	FALSE	FALSE
204	51129	ANGPTL4	3.50961	2.88614e-05	3.39397e-06	7.25648e-06	6.48865e-07	0.02	0.98	75	2.45449	17	FALSE	FALSE
205	3755	KCNG1	3.50586	2.88379e-05	7.38394e-07	8.01503e-06	8.96132e-08	0.006	0.994	108	2.45249	4	FALSE	FALSE
206	165721	DNAJB8	3.47919	1.20688e-06	1.00536e-07	3.1799e-07	0	0.016	0.984	6	0.102638	4	FALSE	FALSE
207	388	RHOB	3.46855	0.000181766	2.16878e-05	4.61514e-05	3.37929e-06	0.015	0.985	529	15.4581	37	FALSE	FALSE
208	6776	STAT5A	3.45284	0.00181355	0.000276953	0.000445024	9.71318e-05	0.021	0.979	4183	154.232	114	TRUE	FALSE
209	23413	NCS1	3.44495	0.000419779	2.88144e-05	0.000113489	6.66624e-07	0.018	0.982	703	35.6997	25	FALSE	FALSE
210	8445	DYRK2	3.37397	0.000594645	0.000113547	0.000142591	6.65339e-05	0.021	0.979	1912	50.571	107	FALSE	FALSE
211	4893	NRAS	3.36633	0.000228493	2.80141e-05	5.95541e-05	8.69643e-06	0.009	0.991	800	19.4319	51	FALSE	FALSE
212	2056	EPO	3.3634	5.07497e-06	4.44086e-07	1.37684e-06	0	0.028	0.972	9	0.431596	3	FALSE	FALSE
213	3059	HCLS1	3.35673	0.000321494	4.90105e-05	8.11752e-05	1.75332e-05	0.027	0.973	1017	27.3411	76	TRUE	FALSE
214	6506	SLC1A2	3.35574	1.71914e-06	2.1219e-07	4.49067e-07	0	0.015	0.985	6	0.146203	4	FALSE	FALSE
215	8577	TMEFF1	3.35169	3.73355e-06	1.90712e-07	1.05703e-06	0	0.012	0.988	5	0.317516	8	FALSE	FALSE
216	3598	IL13RA2	3.35133	0.000181941	6.6728e-06	5.22982e-05	0	0.011	0.989	362	15.473	15	FALSE	FALSE
217	57154	SMURF1	3.35058	0.00373659	0.000900495	0.000846447	0.000744379	0.008	0.992	8731	317.774	303	FALSE	TRUE
218	9730	DCAF1	3.34979	0.000116013	2.2058e-05	2.80479e-05	1.23686e-05	0.015	0.985	560	9.86618	59	FALSE	FALSE
219	84498	FAM120B	3.32838	6.54713e-05	3.27289e-06	1.86873e-05	2.22263e-07	0.019	0.981	169	5.56794	8	FALSE	FALSE
220	5521	PPP2R2B	3.3264	0.00125196	0.000233463	0.000306187	0.00011476	0.01	0.99	4237	106.472	155	FALSE	FALSE
221	140809	SRXN1	3.31111	0.000284669	2.36779e-05	7.88228e-05	4.82324e-06	0.013	0.987	746	24.2094	64	FALSE	FALSE
222	373156	GSTK1	3.31017	0.000507784	7.49534e-05	0.000130758	3.11731e-05	0.022	0.978	963	43.184	102	FALSE	FALSE
223	11142	PKIG	3.30542	9.84081e-06	7.71535e-07	2.74376e-06	7.81312e-08	0.015	0.985	20	0.836902	7	FALSE	FALSE
224	93492	TPTE2	3.29014	3.91954e-07	3.21884e-08	1.09347e-07	0	0.018	0.982	1	0.0333333	2	FALSE	FALSE
225	23328	SASH1	3.27791	1.11599e-05	1.1606e-06	3.05052e-06	0	0.028	0.972	33	0.949085	14	FALSE	FALSE
226	6497	SKI	3.27632	0.000151618	2.15639e-05	3.96953e-05	1.92143e-06	0.021	0.979	784	12.8942	47	FALSE	TRUE
227	25805	BAMBI	3.27333	2.72098e-05	1.62926e-06	7.81483e-06	0	0.024	0.976	196	2.31403	13	FALSE	TRUE
228	9077	DIRAS3	3.26228	1.47924e-05	1.75191e-06	3.99736e-06	1.68432e-07	0.021	0.979	33	1.258	13	FALSE	FALSE
229	149465	CFAP57	3.26044	6.18875e-07	4.80881e-08	1.75064e-07	0	0.029	0.971	1	0.0526316	2	FALSE	FALSE
230	23327	NEDD4L	3.25897	0.000813006	0.00014057	0.000206334	8.4538e-05	0.01	0.99	1903	69.1413	153	FALSE	FALSE
231	5599	MAPK8	3.25893	0.0044141	0.00101939	0.00104167	0.000791032	0.014	0.986	9775	375.393	290	TRUE	TRUE
232	10468	FST	3.23975	0.000387237	2.65142e-05	0.000111343	1.63143e-08	0.016	0.984	792	32.9322	28	FALSE	TRUE
233	3566	IL4R	3.23695	0.000241217	1.75674e-05	6.90925e-05	9.92557e-07	0.01	0.99	578	20.514	27	TRUE	FALSE
234	6414	SELENOP	3.22526	1.99727e-06	3.09349e-07	5.23345e-07	2.84829e-08	0.01	0.99	14	0.169856	4	FALSE	FALSE
235	6772	STAT1	3.22413	0.00305104	0.000524845	0.000783529	0.000235546	0.021	0.979	6489	259.473	191	TRUE	TRUE
236	5594	MAPK1	3.221	0.0122137	0.00244468	0.0030329	0.00139955	0.023	0.977	25600	1038.7	415	TRUE	TRUE
237	79400	NOX5	3.20486	3.39914e-06	5.82457e-07	8.78878e-07	2.21641e-07	0.024	0.976	35	0.289077	9	FALSE	FALSE
238	51174	TUBD1	3.17799	1.68882e-06	1.11271e-07	4.96397e-07	0	0.024	0.976	3	0.143624	3	FALSE	FALSE
239	51196	PLCE1	3.17504	6.59544e-06	4.5567e-07	1.93376e-06	5.26252e-08	0.013	0.987	17	0.560902	8	FALSE	FALSE
240	56000	NXF3	3.16658	3.30554e-06	3.30917e-07	9.3938e-07	0	0.019	0.981	5	0.281116	9	FALSE	FALSE
241	4217	MAP3K5	3.1501	0.000460137	8.32204e-05	0.000119652	3.83032e-05	0.019	0.981	1207	39.1319	99	TRUE	FALSE
242	7043	TGFB3	3.13473	9.09915e-05	6.67292e-06	2.68982e-05	0	0.023	0.977	232	7.73828	15	FALSE	TRUE
243	8507	ENC1	3.13052	2.77013e-06	5.43135e-07	7.11382e-07	3.45842e-07	0.021	0.979	38	0.235583	12	FALSE	FALSE
244	6656	SOX1	3.1253	4.63838e-07	4.63117e-08	1.33596e-07	0	0.026	0.974	3	0.0394467	2	FALSE	FALSE
245	1978	EIF4EBP1	3.12027	0.000108879	1.72179e-05	2.93761e-05	6.81933e-06	0.021	0.979	479	9.25954	46	FALSE	FALSE
246	4155	MBP	3.11596	0.000786569	0.000127091	0.000211645	4.07566e-05	0.033	0.967	1845	66.893	78	FALSE	FALSE
247	673	BRAF	3.11315	0.000203169	2.34009e-05	5.77446e-05	6.99687e-06	0.013	0.987	732	17.2783	63	TRUE	FALSE
248	7080	NKX2-1	3.11265	9.43783e-05	1.28077e-05	2.62062e-05	2.41617e-06	0.023	0.977	370	8.02631	21	FALSE	FALSE
249	4306		3.11242	6.86538e-05	1.0925e-05	1.85479e-05	3.08896e-06	0.023	0.977	242	5.8386	31	FALSE	FALSE
250	151531	UPP2	3.11228	7.34914e-07	5.77579e-08	2.17576e-07	0	0.028	0.972	1	0.0625	3	FALSE	FALSE
251	64375	IKZF4	3.11034	4.36817e-05	4.62447e-06	1.25572e-05	3.99788e-07	0.02	0.98	122	3.71487	24	TRUE	FALSE
252	114609	TIRAP	3.10967	0.000217239	2.81865e-05	6.0795e-05	7.82567e-06	0.014	0.986	553	18.4749	49	FALSE	FALSE
253	1804	DPP6	3.10944	5.22297e-06	1.33991e-07	1.63663e-06	0	0.006	0.994	28	0.444183	5	TRUE	FALSE
254	6259	RYK	3.09089	0.0027073	0.000155236	0.000825674	1.54864e-05	0.015	0.985	2702	230.24	77	FALSE	FALSE
255	207	AKT1	3.09024	0.00943128	0.00264639	0.00219558	0.00206564	0.021	0.979	24252	802.074	499	TRUE	FALSE
256	7547	ZIC3	3.08277	2.28215e-06	1.9674e-07	6.76472e-07	0	0.01	0.99	8	0.194083	4	FALSE	FALSE
257	126308	MOB3A	3.0605	4.15555e-06	4.17059e-07	1.22153e-06	3.55038e-08	0.016	0.984	14	0.353405	8	FALSE	FALSE
258	5782		3.04784	0.000859508	0.00010796	0.000246584	2.3728e-05	0.028	0.972	1996	73.096	79	TRUE	FALSE
259	602	BCL3	3.03382	0.00051952	8.74879e-05	0.000142405	3.4421e-05	0.033	0.967	1243	44.1821	79	TRUE	FALSE
260	26145	IRF2BP1	3.02891	1.38737e-05	1.70984e-06	4.01593e-06	0	0.022	0.978	91	1.17988	11	FALSE	FALSE
261	25884	CHRDL2	3.01228	1.8124e-05	7.04068e-07	5.78297e-06	0	0.013	0.987	47	1.54134	8	FALSE	TRUE
262	6477	SIAH1	3.00997	0.00330543	0.000480512	0.000938519	0.000202427	0.017	0.983	5378	281.107	168	FALSE	FALSE
263	6239	RREB1	3.00373	1.76579e-05	2.01196e-06	5.20883e-06	7.99725e-08	0.025	0.975	116	1.5017	14	FALSE	FALSE
264	259197	NCR3	3.00149	1.04243e-06	4.21121e-08	3.33274e-07	0	0.016	0.984	2	0.0886525	3	FALSE	FALSE
265	1490	CCN2	2.9918	0.000235975	2.46803e-05	7.06245e-05	3.28604e-06	0.02	0.98	554	20.0682	21	FALSE	FALSE
266	3790	KCNS3	2.98359	4.90117e-06	1.0808e-07	1.60648e-06	0	0.005	0.995	12	0.416815	3	FALSE	FALSE
267	8202	NCOA3	2.9709	0.00124791	0.000179536	0.000359614	4.3951e-05	0.015	0.985	3371	106.127	118	FALSE	TRUE
268	29943	PADI1	2.96607	2.19787e-07	3.01983e-08	6.39193e-08	0	0.047	0.953	2	0.0186916	3	FALSE	FALSE
269	6774	STAT3	2.95395	0.00800448	0.00154393	0.00218709	0.000774667	0.028	0.972	16583	680.733	274	TRUE	TRUE
270	114784	CSMD2	2.9519	2.30128e-06	2.4386e-07	6.96983e-07	0	0.035	0.965	16	0.19571	6	FALSE	FALSE
271	200186	CRTC2	2.95102	5.30915e-05	6.69564e-06	1.5722e-05	1.39223e-06	0.023	0.977	235	4.51511	22	FALSE	FALSE
272	639	PRDM1	2.95094	2.44702e-05	4.53195e-06	6.75658e-06	1.82931e-06	0.024	0.976	80	2.08104	24	FALSE	FALSE
273	4435	CITED1	2.93288	7.56554e-06	1.4321e-06	2.09127e-06	6.90079e-07	0.022	0.978	29	0.643404	12	FALSE	FALSE
274	219402	MTIF3	2.93012	9.33256e-07	8.45149e-08	2.8966e-07	0	0.022	0.978	6	0.0793678	3	FALSE	FALSE
275	5364	PLXNB1	2.92637	7.94717e-05	3.35206e-06	2.60116e-05	0	0.006	0.994	148	6.75859	20	TRUE	FALSE
276	28986	MAGEH1	2.9238	0.000109102	1.39877e-05	3.2531e-05	1.06501e-06	0.032	0.968	213	9.27848	20	FALSE	FALSE
277	1839	HBEGF	2.91946	9.45126e-05	9.62024e-06	2.90781e-05	7.04109e-08	0.045	0.955	219	8.03773	13	FALSE	FALSE
278	54538	ROBO4	2.91765	2.88889e-05	2.18438e-06	9.15275e-06	0	0.024	0.976	33	2.45682	10	FALSE	FALSE
279	9994	CASP8AP2	2.91362	2.18107e-05	3.42479e-06	6.31035e-06	6.05889e-07	0.024	0.976	66	1.85487	19	FALSE	FALSE
280	4803	NGF	2.9037	3.4115e-05	2.00066e-06	1.10598e-05	0	0.019	0.981	51	2.90128	7	FALSE	FALSE
281	79803	HPS6	2.89842	8.26544e-06	8.11755e-07	2.57164e-06	0	0.02	0.98	8	0.702926	10	FALSE	FALSE
282	6609	SMPD1	2.87956	1.134e-05	1.71005e-06	3.34425e-06	8.96668e-08	0.023	0.977	35	0.964399	11	FALSE	FALSE
283	10097	ACTR2	2.87618	0.00259351	0.000282845	0.000803379	5.5826e-05	0.019	0.981	5216	220.562	131	FALSE	FALSE
284	51135	IRAK4	2.8725	0.000146693	1.61467e-05	4.54471e-05	1.93826e-06	0.021	0.979	444	12.4754	34	FALSE	FALSE
285	4240	MFGE8	2.86788	1.50213e-06	1.41964e-07	4.74276e-07	0	0.061	0.939	2	0.127747	3	FALSE	FALSE
286	10892	MALT1	2.85635	8.82355e-05	1.63498e-05	2.5167e-05	7.79084e-06	0.028	0.972	222	7.5039	35	FALSE	FALSE
287	7069	THRSP	2.85012	3.71407e-05	3.95269e-06	1.16444e-05	6.38814e-07	0.011	0.989	98	3.15859	23	FALSE	FALSE
288	4734	NEDD4	2.83708	0.00261555	0.000707801	0.000672435	0.000455813	0.021	0.979	5928	222.437	275	TRUE	FALSE
289	23500	DAAM2	2.83118	6.7276e-05	4.74947e-06	2.2085e-05	2.17634e-07	0.006	0.994	98	5.72142	11	FALSE	FALSE
290	94104	PAXBP1	2.82845	2.65013e-05	4.59219e-06	7.74598e-06	1.60764e-06	0.031	0.969	96	2.25378	30	FALSE	FALSE
291	4335	MNT	2.82513	1.30382e-05	1.59973e-06	4.04884e-06	1.11983e-07	0.037	0.963	34	1.10882	11	FALSE	FALSE
292	5590	PRKCZ	2.81664	0.00183623	0.000397831	0.000510678	0.000229597	0.019	0.981	4944	156.16	185	TRUE	FALSE
293	22858	ICK	2.8105	1.47305e-05	2.7725e-06	4.25476e-06	1.05692e-06	0.032	0.968	77	1.25274	22	FALSE	FALSE
294	2268	FGR	2.80119	0.00123058	0.000163167	0.000381056	4.01833e-05	0.026	0.974	3465	104.653	85	TRUE	FALSE
295	140831	ZSWIM3	2.79078	1.37167e-06	1.20322e-07	4.48387e-07	0	0.016	0.984	9	0.116652	4	FALSE	FALSE
296	64376	IKZF5	2.78834	7.53153e-06	6.64405e-07	2.4628e-06	0	0.019	0.981	35	0.640511	11	FALSE	FALSE
297	8404	SPARCL1	2.77603	2.25441e-05	1.31289e-06	7.64804e-06	0	0.008	0.992	79	1.91724	8	FALSE	FALSE
298	7015		2.76319	0.000111334	2.68735e-05	3.05664e-05	1.75373e-05	0.022	0.978	369	9.46831	71	FALSE	FALSE
299	56848	SPHK2	2.75886	6.38575e-06	7.27187e-07	2.05105e-06	0	0.034	0.966	17	0.543069	8	FALSE	FALSE
300	4303	FOXO4	2.74451	4.56928e-05	9.96104e-06	1.30194e-05	5.19409e-06	0.029	0.971	144	3.8859	29	FALSE	FALSE
301	1400	CRMP1	2.74419	0.000559353	7.88851e-05	0.000175085	3.36668e-05	0.019	0.981	1311	47.5696	98	FALSE	FALSE
302	2845	GPR22	2.74048	1.91377e-06	8.6451e-08	6.66789e-07	0	0.014	0.986	3	0.162755	3	FALSE	FALSE
303	27071	DAPP1	2.73031	7.30924e-05	8.91211e-06	2.35065e-05	8.1317e-07	0.032	0.968	124	6.21607	25	FALSE	FALSE
304	9683	N4BP1	2.7293	6.11838e-06	6.47776e-07	2.0044e-06	9.41805e-08	0.029	0.971	9	0.520331	11	FALSE	FALSE
305	4622	MYH4	2.71618	2.92493e-06	2.04725e-07	1.00148e-06	0	0.014	0.986	7	0.248748	8	FALSE	FALSE
306	10216	PRG4	2.704	1.979e-07	3.31667e-08	6.0922e-08	0	0.02	0.98	5	0.0168302	2	FALSE	FALSE
307	11214	AKAP13	2.69479	4.74987e-05	7.92902e-06	1.46838e-05	1.58801e-06	0.026	0.974	87	4.03948	21	FALSE	FALSE
308	10272	FSTL3	2.69417	0.000240935	1.94581e-05	8.2206e-05	5.31846e-08	0.019	0.981	425	20.49	8	FALSE	FALSE
309	6885	MAP3K7	2.6921	0.00216308	0.000544115	0.000601378	0.00032704	0.027	0.973	4535	183.957	192	TRUE	FALSE
310	429	ASCL1	2.69142	3.04017e-05	2.03206e-06	1.05408e-05	0	0.015	0.985	101	2.58548	11	FALSE	FALSE
311	9901	SRGAP3	2.68205	1.85029e-05	2.45457e-06	5.98361e-06	3.45842e-07	0.026	0.974	56	1.57356	14	FALSE	FALSE
312	29967	LRP12	2.68151	3.25648e-06	1.47384e-07	1.15946e-06	0	0.009	0.991	3	0.276944	6	FALSE	FALSE
313	83595	SOX7	2.67872	3.04347e-06	2.7011e-07	1.03533e-06	0	0.022	0.978	15	0.258829	4	FALSE	FALSE
314	860	RUNX2	2.67739	0.000158812	2.86829e-05	4.8603e-05	9.33249e-06	0.027	0.973	656	13.506	60	FALSE	TRUE
315	7295	TXN	2.67518	0.000613721	0.000156995	0.000170727	0.000107444	0.027	0.973	1858	52.1933	102	FALSE	FALSE
316	6199	RPS6KB2	2.66792	6.10315e-05	1.4264e-05	1.75296e-05	7.06526e-06	0.029	0.971	113	5.19036	39	TRUE	FALSE
317	204851	HIPK1	2.66647	0.000116875	2.1389e-05	3.58098e-05	9.56091e-06	0.024	0.976	238	9.93951	40	FALSE	FALSE
318	5791	PTPRE	2.66266	3.68933e-05	3.49796e-06	1.25421e-05	0	0.026	0.974	140	3.13756	13	FALSE	FALSE
319	56957	OTUD7B	2.66216	0.000205432	3.26073e-05	6.49189e-05	1.39714e-05	0.017	0.983	960	17.4708	62	FALSE	FALSE
320	6385	SDC4	2.6478	0.000257395	3.48764e-05	8.40391e-05	1.36999e-06	0.026	0.974	644	21.8899	23	FALSE	FALSE
321	170850	KCNG3	2.61206	1.89655e-05	8.68455e-07	6.92826e-06	0	0.015	0.985	45	1.6129	5	FALSE	FALSE
322	65265	C8orf33	2.6026	0.000180933	3.49937e-05	5.60744e-05	1.32491e-05	0.041	0.959	590	15.3873	57	FALSE	FALSE
323	58473	PLEKHB1	2.60049	4.37912e-05	4.7248e-06	1.50227e-05	3.03404e-07	0.027	0.973	84	3.72418	16	FALSE	FALSE
324	5778	PTPN7	2.59389	3.24615e-05	5.38965e-06	1.04368e-05	4.74951e-07	0.019	0.981	265	2.76066	11	FALSE	FALSE
325	9252	RPS6KA5	2.59029	0.000386077	7.53085e-05	0.000119975	2.67163e-05	0.027	0.973	919	32.8335	89	FALSE	FALSE
326	7498	XDH	2.56581	1.74429e-06	3.00553e-07	5.62683e-07	0	0.044	0.956	10	0.148341	6	FALSE	FALSE
327	128853	DUSP15	2.55065	5.09512e-06	8.11995e-07	1.67923e-06	8.71009e-08	0.051	0.949	58	0.433309	11	FALSE	FALSE
328	342667	STAC2	2.53952	2.17752e-07	1.15965e-08	8.11791e-08	0	0.012	0.986	1	0.0185185	3	FALSE	FALSE
329	23387	SIK3	2.53353	6.60816e-06	1.31591e-06	2.08889e-06	4.2758e-07	0.035	0.965	38	0.561984	13	FALSE	FALSE
330	6714	SRC	2.5306	0.0249907	0.00524995	0.00780084	0.00213724	0.047	0.953	48993	2125.31	555	TRUE	FALSE
331	1748	DLX4	2.51941	2.15006e-05	3.71707e-06	7.05863e-06	1.37241e-06	0.015	0.985	151	1.8285	16	FALSE	FALSE
332	2004	ELK3	2.51796	2.59042e-05	4.52675e-06	8.49001e-06	9.18054e-07	0.033	0.967	131	2.203	17	FALSE	FALSE
333	3702	ITK	2.514	0.000388544	5.73761e-05	0.000131729	2.10299e-06	0.026	0.974	1539	33.0433	47	TRUE	FALSE
334	8193	DPF1	2.5067	8.09804e-06	1.31545e-06	2.70579e-06	6.28803e-08	0.052	0.948	13	0.68869	10	FALSE	FALSE
335	9138	ARHGEF1	2.4995	5.05805e-05	1.06574e-05	1.59725e-05	3.49775e-06	0.033	0.967	83	4.30157	26	TRUE	FALSE
336	923	CD6	2.49829	1.01926e-05	1.34805e-06	3.54023e-06	8.71009e-08	0.042	0.958	29	0.866818	10	FALSE	FALSE
337	2781	GNAZ	2.47962	0.000414718	2.54592e-05	0.000156983	3.10344e-07	0.021	0.979	687	35.2693	27	FALSE	FALSE
338	22800	RRAS2	2.45851	0.000231071	3.29282e-05	8.05946e-05	7.6103e-06	0.02	0.98	804	19.6512	38	FALSE	FALSE
339	54532	USP53	2.4579	4.3971e-05	6.77267e-06	1.51341e-05	1.04718e-06	0.03	0.97	74	3.73947	26	FALSE	FALSE
340	4353	MPO	2.45505	2.89849e-05	1.37563e-06	1.12459e-05	0	0.014	0.986	45	2.46499	5	FALSE	FALSE
341	29122	PRSS50	2.45141	5.37977e-06	8.22285e-07	1.85913e-06	3.83017e-08	0.051	0.949	14	0.457517	7	FALSE	FALSE
342	7311	UBA52	2.44868	0.000471913	9.02014e-05	0.000155885	5.89556e-05	0.02	0.98	1360	40.1334	86	FALSE	TRUE
343	3784	KCNQ1	2.44868	0.000140648	7.59208e-06	5.43378e-05	4.33526e-07	0.016	0.984	298	11.9612	18	FALSE	FALSE
344	3563	IL3RA	2.44865	6.66778e-05	8.74122e-06	2.36606e-05	1.20603e-06	0.021	0.979	139	5.67055	20	FALSE	FALSE
345	1601	DAB2	2.44698	0.000507413	0.000102729	0.000165381	3.72689e-05	0.031	0.969	1653	43.1524	92	FALSE	FALSE
346	4634	MYL3	2.43666	1.78778e-06	2.67287e-07	6.24007e-07	0	0.04	0.96	10	0.15204	7	FALSE	FALSE
347	5595	MAPK3	2.43015	0.00679596	0.00168533	0.00210301	0.00104682	0.043	0.957	14911	577.955	332	TRUE	TRUE
348	8497	PPFIA4	2.41532	3.95624e-06	4.18587e-07	1.46468e-06	0	0.032	0.968	9	0.336455	7	FALSE	FALSE
349	8994	LIMD1	2.41369	5.13827e-05	6.01796e-06	1.87948e-05	1.02928e-06	0.025	0.975	232	4.36979	30	FALSE	FALSE
350	51285	RASL12	2.41248	7.35656e-07	4.879e-08	2.84714e-07	0	0.017	0.983	6	0.0625631	9	FALSE	TRUE
351	391	RHOG	2.40713	5.3855e-05	5.9508e-06	1.99009e-05	7.65015e-07	0.013	0.987	152	4.58004	24	FALSE	FALSE
352	162963	ZNF610	2.40127	2.0455e-07	2.31588e-08	7.55398e-08	0	0.042	0.958	2	0.0173958	3	FALSE	FALSE
353	3565	IL4	2.39723	1.74335e-05	9.25593e-07	6.88624e-06	0	0.017	0.983	13	1.48261	8	FALSE	FALSE
354	1499	CTNNB1	2.39421	0.00934225	0.00239628	0.00290115	0.00158657	0.027	0.973	18505	794.502	402	TRUE	TRUE
355	4882	NPR2	2.39062	0.000205308	2.09659e-05	7.71105e-05	1.93271e-06	0.021	0.979	605	17.4602	36	FALSE	FALSE
356	56924	PAK6	2.38718	0.000146615	2.4206e-05	5.12777e-05	6.00485e-06	0.046	0.954	473	12.4687	32	FALSE	FALSE
357	127933	UHMK1	2.37824	0.00016812	2.57985e-05	5.98433e-05	7.46671e-06	0.022	0.978	370	14.2976	54	FALSE	FALSE
358	440275	EIF2AK4	2.37797	9.89551e-06	1.77062e-06	3.41673e-06	7.37123e-07	0.014	0.986	102	0.841553	17	FALSE	FALSE
359	5728	PTEN	2.37331	0.00107563	0.000215653	0.000362353	8.69723e-05	0.022	0.978	2989	91.4756	133	TRUE	FALSE
360	1947	EFNB1	2.37304	7.13903e-05	1.05027e-05	2.56581e-05	3.18358e-06	0.015	0.985	214	6.07132	25	FALSE	FALSE
361	2167	FABP4	2.37029	1.30994e-05	2.06598e-06	4.6549e-06	2.34232e-07	0.029	0.971	25	1.11403	16	FALSE	FALSE
362	5290	PIK3CA	2.37015	0.000681308	0.000126781	0.000233963	4.06037e-05	0.032	0.968	1846	57.9411	78	TRUE	FALSE
363	5621	PRNP	2.36083	0.000653192	0.000125087	0.000223694	5.13856e-05	0.03	0.97	1164	55.5501	92	TRUE	FALSE
364	4069	LYZ	2.36069	0.000492291	6.903e-05	0.000179295	4.17374e-06	0.075	0.925	887	41.8664	29	FALSE	FALSE
365	222698	NKAPL	2.34067	9.07796e-07	1.62847e-07	3.18263e-07	0	0.066	0.934	3	0.0772026	3	FALSE	FALSE
366	10691	GMEB1	2.34009	8.82246e-06	1.23307e-06	3.24321e-06	9.04963e-08	0.042	0.958	34	0.750297	15	FALSE	FALSE
367	445	ASS1	2.33689	0.000452665	7.27404e-05	0.000162577	1.00458e-05	0.081	0.919	841	38.4965	45	FALSE	FALSE
368	1154	CISH	2.33615	8.52854e-05	1.42547e-05	3.0405e-05	1.38994e-06	0.05	0.95	309	7.25301	31	TRUE	FALSE
369	26256	CABYR	2.3341	4.45112e-07	6.48046e-08	1.62935e-07	0	0.033	0.967	3	0.0378541	3	FALSE	FALSE
370	9882	TBC1D4	2.31783	9.85723e-05	1.658e-05	3.53746e-05	2.61115e-06	0.04	0.96	393	8.38298	44	FALSE	FALSE
371	3551	IKBKB	2.31498	0.00134441	0.000335982	0.000435609	0.000169041	0.036	0.964	4101	114.334	176	TRUE	FALSE
372	8940	TOP3B	2.29091	0.000294461	5.61474e-05	0.000104026	5.29008e-06	0.05	0.95	533	25.0421	37	FALSE	FALSE
373	5923	RASGRF1	2.28148	3.49435e-05	7.06563e-06	1.22192e-05	2.08907e-06	0.039	0.961	84	2.97174	22	FALSE	FALSE
374	64388	GREM2	2.27446	3.25891e-06	1.15474e-07	1.38206e-06	0	0.011	0.989	29	0.277151	3	FALSE	FALSE
375	55733	HHAT	2.26206	1.6029e-06	9.37044e-08	6.67178e-07	0	0.01	0.99	6	0.136317	4	FALSE	FALSE
376	5920	RARRES3	2.25983	6.44145e-05	1.12916e-05	2.35075e-05	8.28127e-07	0.054	0.946	225	5.47807	15	FALSE	FALSE
377	5578	PRKCA	2.25509	0.00800856	0.00196039	0.00268201	0.00113392	0.035	0.965	19716	681.08	423	TRUE	FALSE
378	4493	MT1E	2.25509	7.59149e-06	8.69551e-07	2.98079e-06	0	0.062	0.938	85	0.645611	2	FALSE	FALSE
379	85015	USP45	2.25051	5.31564e-05	1.28732e-05	1.78996e-05	5.09237e-06	0.035	0.965	220	4.52063	25	FALSE	FALSE
380	5894	RAF1	2.22745	0.00147786	0.000373622	0.000495742	0.000185953	0.04	0.96	4143	125.683	198	TRUE	FALSE
381	165082	ADGRF3	2.22413	5.10038e-07	6.1148e-08	2.01827e-07	0	0.04	0.96	3	0.0433757	2	FALSE	FALSE
382	9170	LPAR2	2.22404	6.0733e-06	6.82456e-07	2.4239e-06	0	0.034	0.966	23	0.516498	9	FALSE	FALSE
383	134430	WDR36	2.22225	3.9781e-05	3.90125e-06	1.61456e-05	5.03328e-07	0.02	0.98	210	3.38313	28	TRUE	FALSE
384	23528	ZNF281	2.21462	5.50393e-05	1.03309e-05	2.01879e-05	3.49857e-06	0.027	0.973	125	4.68076	33	FALSE	FALSE
385	9687	GREB1	2.21168	5.79579e-06	6.01196e-07	2.3487e-06	0	0.025	0.975	19	0.492897	11	FALSE	FALSE
386	5218	CDK14	2.20074	5.9981e-05	6.43996e-06	2.43287e-05	1.60901e-06	0.013	0.987	212	5.10102	24	FALSE	FALSE
387	23607	CD2AP	2.18806	0.000372743	7.84087e-05	0.000134518	2.54408e-05	0.025	0.975	1245	31.6996	75	TRUE	FALSE
388	53904	MYO3A	2.17941	2.33305e-06	8.32208e-08	1.03231e-06	0	0.005	0.995	7	0.198412	7	FALSE	FALSE
389	2566		2.17403	4.16919e-05	2.14063e-06	1.81926e-05	0	0.016	0.984	72	3.54564	6	FALSE	FALSE
390	644	BLVRA	2.16838	5.85923e-06	1.23535e-06	2.13241e-06	3.53432e-07	0.049	0.951	45	0.498292	10	FALSE	FALSE
391	283337	ZNF740	2.16782	8.63791e-06	1.05552e-06	3.4977e-06	1.58238e-07	0.034	0.966	75	0.734602	9	FALSE	FALSE
392	3326	HSP90AB1	2.16598	0.00974347	0.00339892	0.00292918	0.00251007	0.054	0.946	24144	828.623	654	TRUE	FALSE
393	171023	ASXL1	2.16115	9.04782e-05	2.28488e-05	3.12932e-05	9.10529e-06	0.056	0.944	347	7.69463	23	FALSE	FALSE
394	1453	CSNK1D	2.15498	0.000420291	6.64833e-05	0.000164182	2.66334e-05	0.021	0.979	1132	35.7432	85	FALSE	FALSE
395	25970	SH2B1	2.14478	4.36048e-05	6.54774e-06	1.72778e-05	1.65647e-07	0.05	0.95	203	3.70833	19	TRUE	FALSE
396	6643	SNX2	2.14264	0.000181783	2.2227e-05	7.44672e-05	3.74722e-06	0.016	0.984	414	15.4596	48	FALSE	FALSE
397	9136	RRP9	2.12872	6.80938e-06	9.99833e-07	2.72913e-06	2.22045e-07	0.042	0.958	16	0.579097	17	FALSE	FALSE
398	4792	NFKBIA	2.12858	0.00139743	0.000430053	0.000454468	0.000306285	0.04	0.96	3531	118.843	166	TRUE	FALSE
399	79004	CUEDC2	2.12796	1.30385e-05	2.10423e-06	5.13837e-06	5.17149e-07	0.028	0.972	56	1.10884	18	FALSE	FALSE
400	5468	PPARG	2.12318	0.000936246	0.000228811	0.000333196	6.97911e-05	0.037	0.963	2492	79.6221	137	FALSE	TRUE
401	286514	MAGEB18	2.12112	1.65774e-06	2.54068e-07	6.61761e-07	0	0.035	0.965	5	0.140981	8	FALSE	FALSE
402	7249	TSC2	2.11633	0.000114647	2.79245e-05	4.09779e-05	1.52152e-05	0.035	0.965	404	9.75006	68	FALSE	FALSE
403	1160	CKMT2	2.09176	1.50632e-05	1.84417e-06	6.31956e-06	0	0.044	0.956	24	1.28103	8	FALSE	FALSE
404	2897	GRIK1	2.08904	2.65263e-06	3.32436e-07	1.11065e-06	0	0.029	0.971	7	0.225591	7	FALSE	FALSE
405	7535	ZAP70	2.08228	0.001411	0.000254605	0.000555353	2.71584e-05	0.04	0.96	3549	119.997	96	TRUE	FALSE
406	8789	FBP2	2.07886	1.86428e-05	2.15952e-06	7.92899e-06	1.61313e-07	0.012	0.988	84	1.58546	20	FALSE	FALSE
407	472	ATM	2.07473	0.00146541	0.000358659	0.000533444	0.000179072	0.04	0.96	4501	124.624	208	FALSE	FALSE
408	4009	LMX1A	2.07269	5.12135e-06	8.13079e-07	2.07859e-06	2.6045e-08	0.038	0.962	25	0.43554	7	FALSE	FALSE
409	8745	ADAM23	2.07264	3.46341e-07	2.14837e-08	1.56736e-07	0	0.014	0.986	3	0.0294542	2	FALSE	FALSE
410	3932	LCK	2.07051	0.00493813	0.000848575	0.00197515	0.00012909	0.029	0.971	14517	419.958	195	TRUE	FALSE
411	2185	PTK2B	2.06865	0.0018287	0.000373946	0.000703241	0.00011025	0.037	0.963	5715	155.52	150	TRUE	FALSE
412	54923	LIME1	2.05413	2.86723e-07	4.07019e-08	1.19769e-07	0	0.055	0.945	4	0.0243841	4	FALSE	FALSE
413	157638	FAM84B	2.05338	7.16191e-06	1.06347e-06	2.96995e-06	1.83101e-07	0.026	0.974	28	0.609078	14	FALSE	FALSE
414	284366	KLK9	2.04596	1.32273e-05	2.6946e-06	5.14806e-06	8.08542e-07	0.047	0.953	34	1.1249	11	FALSE	FALSE
415	158358	KIAA2026	2.04361	2.58309e-06	3.25743e-07	1.10459e-06	2.50717e-08	0.023	0.977	4	0.219676	7	FALSE	FALSE
416	3265	HRAS	2.033	0.000961439	0.000215837	0.000366749	5.85128e-05	0.03	0.97	2676	81.7646	122	TRUE	FALSE
417	55506	H2AFY2	2.02728	1.25814e-05	1.57241e-06	5.43043e-06	1.1838e-07	0.026	0.974	70	1.06998	13	FALSE	FALSE
418	1616	DAXX	2.01747	0.00127678	0.000357473	0.000455674	0.000188125	0.04	0.96	2627	108.583	171	FALSE	TRUE
419	4216	MAP3K4	2.01319	0.000113318	3.34572e-05	3.9669e-05	2.04337e-05	0.042	0.958	336	9.63705	51	FALSE	FALSE
420	9765	ZFYVE16	2.00877	6.9184e-06	8.79876e-07	3.00608e-06	9.66087e-08	0.018	0.982	53	0.588368	12	FALSE	TRUE
421	7041	TGFB1I1	2.00168	0.000198518	1.85486e-05	8.99088e-05	2.96676e-06	0.007	0.993	612	16.8827	43	FALSE	FALSE
422	166336	PRICKLE2	1.99123	1.02192e-06	5.7022e-08	4.84575e-07	0	0.012	0.988	8	0.0869084	4	FALSE	FALSE
423	57478	USP31	1.9883	2.30561e-07	3.49067e-08	9.8403e-08	0	0.048	0.931	1	0.0196078	2	FALSE	FALSE
424	89846	FGD3	1.98643	8.71009e-08	2.88057e-09	4.23977e-08	0	0.005	0.993	1	0.00740741	3	FALSE	FALSE
425	5170	PDPK1	1.98521	0.000884102	0.000186329	0.000351485	4.13202e-05	0.033	0.967	2527	75.1876	119	TRUE	FALSE
426	9459	ARHGEF6	1.98214	0.000286366	4.8009e-05	0.000120252	1.14276e-05	0.025	0.975	846	24.3537	51	FALSE	FALSE
427	7161	TP73	1.98126	0.000348811	0.000105594	0.000122758	6.05131e-05	0.044	0.956	981	29.6642	119	FALSE	TRUE
428	8972	MGAM	1.97796	5.96011e-06	7.72369e-07	2.62277e-06	0	0.055	0.945	54	0.506871	2	FALSE	FALSE
429	8036	SHOC2	1.97536	6.83479e-06	1.69678e-06	2.60104e-06	6.76732e-07	0.054	0.946	50	0.581258	13	FALSE	FALSE
430	64844	MARCH7	1.97348	1.22411e-05	1.22439e-06	5.58237e-06	0	0.024	0.976	11	1.04103	13	FALSE	FALSE
431	2309	FOXO3	1.97097	0.000243531	6.3013e-05	9.15884e-05	2.77169e-05	0.06	0.94	977	20.7109	72	FALSE	TRUE
432	64787	EPS8L2	1.97088	2.47133e-05	4.80284e-06	1.01023e-05	9.1876e-07	0.046	0.954	65	2.10172	11	FALSE	FALSE
433	2120	ETV6	1.96969	0.00014957	3.48731e-05	5.82311e-05	1.30009e-05	0.055	0.945	457	12.7201	38	FALSE	FALSE
434	8848	TSC22D1	1.96942	0.000736609	0.000155455	0.000295089	7.50711e-05	0.035	0.965	1992	62.6442	164	FALSE	TRUE
435	3547	IGSF1	1.96684	3.88288e-05	1.20801e-06	1.91276e-05	0	0.004	0.996	98	3.30216	12	FALSE	TRUE
436	51773	RSF1	1.96188	1.90448e-05	4.69831e-06	7.3126e-06	1.49106e-06	0.045	0.955	127	1.61964	20	FALSE	FALSE
437	1487	CTBP1	1.95915	0.000589199	0.000145928	0.000226257	4.73299e-05	0.057	0.943	2045	50.1078	118	FALSE	TRUE
438	1022	CDK7	1.95383	0.000417977	0.000128551	0.000148132	8.05556e-05	0.048	0.952	1079	35.5465	119	FALSE	FALSE
439	839	CASP6	1.95275	8.32651e-05	2.40741e-05	3.03116e-05	1.35031e-05	0.041	0.959	244	7.0812	47	FALSE	FALSE
440	27243	CHMP2A	1.95211	8.53571e-05	1.34695e-05	3.68256e-05	1.77115e-06	0.046	0.954	279	7.25911	28	FALSE	FALSE
441	57459	GATAD2B	1.95087	0.000492365	0.000107924	0.000197061	3.91879e-05	0.048	0.952	1117	41.8727	66	FALSE	FALSE
442	80727	TTYH3	1.94774	6.38622e-07	1.07354e-07	2.72761e-07	0	0.044	0.956	3	0.0543109	5	FALSE	FALSE
443	1808	DPYSL2	1.94376	2.14732e-05	4.77333e-06	8.59157e-06	1.63609e-06	0.05	0.95	44	1.82617	34	FALSE	FALSE
444	51567	TDP2	1.93897	0.000107098	1.87646e-05	4.55566e-05	5.43137e-06	0.027	0.973	358	9.10801	37	FALSE	FALSE
445	1021	CDK6	1.93321	0.000535944	0.000149538	0.000199877	7.83387e-05	0.047	0.953	1593	45.5788	150	FALSE	FALSE
446	3643	INSR	1.93075	0.00126879	0.000277995	0.000513165	4.5032e-05	0.051	0.949	4152	107.903	103	TRUE	FALSE
447	1956	EGFR	1.91789	0.02045	0.00646506	0.00729182	0.00325806	0.076	0.924	42410	1739.15	734	TRUE	FALSE
448	573	BAG1	1.91505	0.000304666	6.95006e-05	0.000122799	2.76942e-05	0.049	0.951	797	25.91	71	FALSE	FALSE
449	1559	CYP2C9	1.9115	6.61891e-06	4.85635e-07	3.20863e-06	0	0.014	0.986	9	0.562898	9	FALSE	FALSE
450	4943	TBC1D25	1.90951	5.87857e-05	5.92062e-06	2.76852e-05	4.83752e-07	0.02	0.98	70	4.99937	17	FALSE	FALSE
451	84254	CAMKK1	1.90696	0.000167349	3.87811e-05	6.74203e-05	1.65927e-05	0.037	0.963	585	14.232	92	TRUE	FALSE
452	7042	TGFB2	1.90068	0.000760603	0.000122109	0.000335928	9.05302e-07	0.095	0.905	1817	64.6847	19	FALSE	TRUE
453	4038	LRP4	1.89991	0.000127294	6.84208e-06	6.33986e-05	0	0.017	0.983	312	10.8256	7	FALSE	FALSE
454	80349	WDR61	1.89414	7.59057e-05	1.58132e-05	3.17255e-05	6.20882e-06	0.032	0.968	325	6.45532	45	FALSE	FALSE
455	51530	ZC3HC1	1.89388	2.81706e-05	7.12162e-06	1.11142e-05	2.00844e-06	0.047	0.953	150	2.39574	24	FALSE	FALSE
456	26118	WSB1	1.89211	4.96972e-06	1.03677e-06	2.07861e-06	1.21303e-07	0.055	0.945	5	0.422645	12	FALSE	FALSE
457	8945	BTRC	1.88669	0.000930612	0.000300437	0.000334011	0.000218851	0.034	0.966	2587	79.1429	199	FALSE	FALSE
458	399694	SHC4	1.88504	3.56854e-06	7.03618e-07	1.51982e-06	1.32746e-07	0.056	0.944	19	0.303483	6	FALSE	FALSE
459	9757	KMT2B	1.88504	5.1412e-05	1.06907e-05	2.16024e-05	3.01306e-06	0.056	0.944	193	4.37228	35	FALSE	FALSE
460	7936	NELFE	1.87743	1.33269e-05	2.69348e-06	5.66384e-06	5.61574e-07	0.055	0.945	60	1.13338	17	FALSE	FALSE
461	5128	CDK17	1.87226	7.1589e-06	1.15908e-06	3.20459e-06	1.28911e-07	0.034	0.966	39	0.608821	19	FALSE	FALSE
462	3141	HLCS	1.86966	0.000224996	5.1672e-05	9.27036e-05	1.16984e-05	0.052	0.948	904	19.1346	81	TRUE	FALSE
463	1147	CHUK	1.86536	0.00114876	0.000312819	0.000448136	0.000164236	0.059	0.941	3753	97.6948	167	TRUE	FALSE
464	115426	UHRF2	1.86068	0.000114674	2.4003e-05	4.87301e-05	5.87495e-06	0.059	0.941	368	9.75233	51	FALSE	FALSE
465	5604	MAP2K1	1.85581	0.000440173	0.000112455	0.00017659	5.67891e-05	0.038	0.962	1537	37.4341	107	TRUE	FALSE
466	8600		1.85431	0.000406013	6.96591e-05	0.000181391	4.65893e-06	0.055	0.945	809	34.529	35	FALSE	FALSE
467	857	CAV1	1.85347	0.00221126	0.000640688	0.000847371	0.000338725	0.054	0.946	5168	188.055	182	TRUE	FALSE
468	5592	PRKG1	1.84938	0.000301653	4.24779e-05	0.000140141	1.14439e-05	0.016	0.984	598	25.6538	64	TRUE	FALSE
469	3750	KCND1	1.84661	1.69847e-06	4.68758e-08	8.94393e-07	0	0.004	0.996	5	0.144444	2	FALSE	FALSE
470	84106	PRAM1	1.84536	9.60993e-05	1.99387e-05	4.12715e-05	3.62668e-06	0.05	0.95	280	8.17267	32	FALSE	FALSE
471	50855	PARD6A	1.84312	0.000166801	3.77954e-05	6.99931e-05	1.32539e-05	0.046	0.954	570	14.1854	64	FALSE	FALSE
472	55761	TTC17	1.8426	5.90882e-06	3.91123e-07	2.99452e-06	0	0.009	0.991	81	0.50251	6	FALSE	FALSE
473	6478	SIAH2	1.84178	0.0002232	4.87845e-05	9.46995e-05	1.61125e-05	0.044	0.956	622	18.9818	62	FALSE	FALSE
474	1716	DGUOK	1.8352	2.30243e-06	4.39048e-07	1.01535e-06	5.38398e-09	0.043	0.957	8	0.195807	5	FALSE	FALSE
475	57732	ZFYVE28	1.83508	5.08236e-06	4.67745e-07	2.51467e-06	0	0.027	0.973	49	0.432224	7	FALSE	FALSE
476	3665	IRF7	1.83467	0.00010892	2.02186e-05	4.83472e-05	4.50179e-06	0.043	0.957	349	9.26296	47	FALSE	FALSE
477	153090	DAB2IP	1.83418	1.33903e-05	2.896e-06	5.72153e-06	7.55007e-07	0.056	0.944	57	1.13876	16	FALSE	FALSE
478	26960	NBEA	1.83251	9.06998e-06	2.05232e-06	3.82955e-06	6.88404e-07	0.041	0.959	53	0.771347	12	FALSE	FALSE
479	4233		1.83087	0.00265204	0.000501628	0.00117453	4.18506e-05	0.04	0.96	7686	225.54	134	TRUE	FALSE
480	2242	FES	1.8301	0.000138557	2.8942e-05	5.98956e-05	3.50625e-06	0.053	0.947	602	11.7834	42	TRUE	FALSE
481	8312	AXIN1	1.82875	0.000255217	7.24661e-05	9.9932e-05	4.04852e-05	0.056	0.944	715	21.7046	93	FALSE	TRUE
482	404093	CUEDC1	1.82306	2.14105e-06	2.6973e-07	1.02647e-06	0	0.035	0.965	9	0.182084	9	FALSE	FALSE
483	127255	LRRIQ3	1.82287	1.26323e-06	2.11378e-07	5.77028e-07	0	0.058	0.942	6	0.10743	3	FALSE	FALSE
484	343521	TCTEX1D4	1.81098	1.6449e-05	1.93221e-06	8.01599e-06	0	0.039	0.961	83	1.39889	7	FALSE	TRUE
485	489	ATP2A3	1.80859	1.20842e-05	2.40921e-06	5.34944e-06	1.77398e-07	0.054	0.946	56	1.02769	13	FALSE	FALSE
486	7421	VDR	1.80716	0.000939379	0.000225573	0.000394988	8.17203e-05	0.034	0.966	3492	79.8885	105	FALSE	TRUE
487	25950	RWDD3	1.80709	4.70345e-07	9.52895e-08	2.07547e-07	0	0.085	0.915	1	0.04	6	FALSE	FALSE
488	25999	CLIP3	1.806	9.89147e-06	1.96162e-06	4.39083e-06	4.63839e-07	0.058	0.942	30	0.84121	13	FALSE	FALSE
489	29984	RHOD	1.79729	0.000250097	1.32362e-05	0.000131788	0	0.009	0.991	498	21.2692	19	FALSE	TRUE
490	8878	SQSTM1	1.79668	0.00157021	0.000570572	0.000556384	0.000414968	0.045	0.955	4099	133.537	250	TRUE	FALSE
491	3096	HIVEP1	1.79656	0.000307739	3.65489e-05	0.00015095	6.23942e-06	0.018	0.982	588	26.1714	50	FALSE	FALSE
492	3363	HTR7	1.78729	0.00020348	5.91055e-05	8.07785e-05	2.08818e-05	0.061	0.939	690	17.3047	79	FALSE	FALSE
493	79155	TNIP2	1.78165	4.34493e-05	1.32166e-05	1.69689e-05	6.72551e-06	0.063	0.937	253	3.6951	25	FALSE	FALSE
494	79695	GALNT12	1.77253	2.8168e-05	3.08264e-06	1.41523e-05	4.26863e-07	0.012	0.988	71	2.39552	15	FALSE	FALSE
495	1051	CEBPB	1.77145	0.000862925	0.000222855	0.000361325	6.7878e-05	0.059	0.941	3252	73.3866	98	FALSE	TRUE
496	10044	SH2D3C	1.76915	1.86427e-05	2.01308e-06	9.39977e-06	0	0.026	0.974	60	1.58545	14	TRUE	FALSE
497	2064	ERBB2	1.76882	0.00492115	0.00127611	0.00206072	0.000420979	0.056	0.944	13118	418.514	275	TRUE	FALSE
498	3320	HSP90AA1	1.75972	0.0121942	0.00526256	0.00393906	0.00398961	0.064	0.936	29571	1037.05	782	TRUE	FALSE
499	6778	STAT6	1.74991	0.000341398	8.59108e-05	0.000146	3.40279e-05	0.058	0.942	708	29.0338	77	FALSE	FALSE
500	60681	FKBP10	1.74929	0.000175393	3.27897e-05	8.15207e-05	1.2958e-06	0.086	0.914	307	14.9161	21	FALSE	FALSE
501	57471	ERMN	1.74512	3.99893e-07	6.48873e-08	1.91967e-07	0	0.056	0.944	2	0.0340085	3	FALSE	FALSE
502	9971	NR1H4	1.74446	6.45071e-05	1.53966e-05	2.81523e-05	3.11938e-06	0.072	0.928	323	5.48594	31	FALSE	FALSE
503	284996	RNF149	1.73711	1.63955e-06	4.04549e-07	7.10949e-07	5.20771e-08	0.077	0.923	5	0.139434	5	FALSE	FALSE
504	2817	GPC1	1.73685	0.000126485	2.55321e-05	5.81243e-05	0	0.08	0.92	353	10.7568	10	FALSE	FALSE
505	1833	EPYC	1.73669	2.44971e-07	2.74667e-08	1.25241e-07	0	0.031	0.969	1	0.0208333	2	FALSE	FALSE
506	133383	SETD9	1.73669	2.44971e-07	2.74667e-08	1.25241e-07	0	0.031	0.969	1	0.0208333	2	FALSE	FALSE
507	80176	SPSB1	1.73666	2.09072e-05	5.91298e-06	8.63394e-06	2.59055e-06	0.06	0.94	131	1.77803	20	FALSE	FALSE
508	5613	PRKX	1.73628	2.81606e-06	4.00733e-07	1.39109e-06	0	0.036	0.964	8	0.239489	12	FALSE	FALSE
509	1139	CHRNA7	1.73575	1.29059e-06	2.22232e-07	6.15501e-07	0	0.045	0.955	12	0.109757	6	FALSE	FALSE
510	127428	TCEANC2	1.73394	4.03205e-06	7.52144e-07	1.89159e-06	9.18866e-08	0.048	0.952	7	0.342902	5	FALSE	FALSE
511	3223	HOXC6	1.73245	2.25922e-05	5.40227e-06	9.92229e-06	1.19003e-06	0.081	0.919	56	1.92133	15	FALSE	FALSE
512	5241	PGR	1.72776	0.000249976	6.58453e-05	0.000106572	2.79159e-05	0.067	0.933	775	21.259	74	FALSE	FALSE
513	4916	NTRK3	1.7233	8.76155e-05	1.7061e-05	4.09414e-05	1.54097e-06	0.07	0.93	302	7.45118	26	FALSE	FALSE
514	80196	RNF34	1.72217	1.79458e-05	3.60247e-06	8.32861e-06	8.18664e-07	0.033	0.967	31	1.52618	20	FALSE	FALSE
515	10881	ACTL7A	1.7218	2.92826e-06	4.79496e-07	1.42221e-06	0	0.046	0.954	7	0.249031	5	FALSE	FALSE
516	6777	STAT5B	1.72159	0.000441791	0.000101351	0.000197748	2.54941e-05	0.069	0.931	1067	37.5717	80	TRUE	FALSE
517	2932	GSK3B	1.71967	0.00461661	0.00192907	0.00156283	0.00156546	0.054	0.946	9192	392.615	442	TRUE	FALSE
518	64750	SMURF2	1.71695	0.00110177	0.000251755	0.000495071	7.66088e-05	0.081	0.919	3088	93.6986	142	FALSE	TRUE
519	999	CDH1	1.71647	0.00101956	0.000260179	0.000442409	0.000143621	0.026	0.974	2295	86.7074	157	TRUE	FALSE
520	1820	ARID3A	1.71168	0.00018447	5.12396e-05	7.78361e-05	1.84959e-05	0.077	0.923	537	15.688	44	FALSE	FALSE
521	6295	SAG	1.70791	7.63774e-06	5.39487e-07	4.15611e-06	0	0.017	0.983	21	0.649544	6	FALSE	FALSE
522	386618	KCTD4	1.70711	3.0917e-06	4.44495e-07	1.55069e-06	0	0.062	0.938	4	0.262931	6	FALSE	FALSE
523	55111	PLEKHJ1	1.70399	1.96753e-05	2.3371e-06	1.01751e-05	1.25057e-07	0.018	0.982	169	1.67326	11	FALSE	FALSE
524	154796	AMOT	1.70366	0.000856359	0.000243945	0.00035947	7.49e-05	0.053	0.947	2229	72.8282	114	FALSE	FALSE
525	56288	PARD3	1.70177	0.000205381	5.78776e-05	8.66762e-05	3.289e-05	0.045	0.955	874	17.4664	76	FALSE	FALSE
526	5678	PSG9	1.69548	2.23725e-06	3.84558e-07	1.09272e-06	0	0.077	0.923	7	0.190264	6	FALSE	FALSE
527	54440	SASH3	1.6873	1.32108e-06	1.60818e-07	6.87646e-07	0	0.027	0.973	7	0.11235	5	FALSE	TRUE
528	340719	NANOS1	1.6853	3.14584e-06	1.97894e-07	1.74921e-06	0	0.013	0.987	5	0.267535	7	FALSE	FALSE
529	131034	CPNE4	1.68494	4.44952e-06	6.62992e-07	2.24728e-06	0	0.041	0.959	7	0.378405	17	FALSE	FALSE
530	5650	KLK7	1.68424	1.25287e-05	2.5393e-06	5.93109e-06	3.59028e-07	0.041	0.959	26	1.06549	11	FALSE	FALSE
531	83737	ITCH	1.6825	0.000406679	0.0001328	0.000162781	8.12873e-05	0.054	0.946	1219	34.5856	132	FALSE	FALSE
532	6480	ST6GAL1	1.68133	3.55288e-05	6.93675e-06	1.70056e-05	0	0.088	0.912	150	3.02151	2	FALSE	FALSE
533	2041	EPHA1	1.67999	1.69663e-05	2.97836e-06	8.32619e-06	1.72918e-07	0.035	0.965	103	1.44288	11	FALSE	FALSE
534	974	CD79B	1.67899	6.95311e-05	1.43847e-05	3.28449e-05	0	0.073	0.927	362	5.9132	18	TRUE	FALSE
535	9856	KIAA0319	1.6759	3.6903e-06	6.7002e-07	1.80218e-06	0	0.073	0.927	8	0.313837	3	FALSE	FALSE
536	29998	BICRA	1.67454	2.83928e-06	4.57177e-07	1.42254e-06	2.38682e-08	0.047	0.953	24	0.241464	10	FALSE	FALSE
537	3678	ITGA5	1.67367	0.000552006	0.000108523	0.000264977	7.28835e-06	0.041	0.959	1636	46.9448	42	FALSE	FALSE
538	166614	DCLK2	1.6649	5.43927e-06	6.56298e-07	2.87283e-06	0	0.035	0.965	44	0.462578	7	FALSE	FALSE
539	9743	ARHGAP32	1.65853	0.00019868	4.45384e-05	9.2939e-05	3.28689e-06	0.075	0.925	773	16.8966	37	TRUE	FALSE
540	51250	C6orf203	1.65357	1.29e-06	2.21455e-07	6.46208e-07	5.34483e-08	0.031	0.969	6	0.109707	5	FALSE	FALSE
541	7373	COL14A1	1.6522	2.5245e-05	4.16144e-06	1.27609e-05	0	0.084	0.916	129	2.14694	6	FALSE	FALSE
542	331	XIAP	1.6481	0.000734678	0.000180424	0.000336298	8.36592e-05	0.034	0.966	1753	62.4799	146	FALSE	FALSE
543	2249	FGF4	1.64803	4.08438e-07	4.37603e-08	2.21281e-07	0	0.034	0.966	3	0.0347352	5	FALSE	FALSE
544	1063	CENPF	1.64439	3.3784e-05	1.01373e-05	1.43802e-05	3.98609e-06	0.059	0.941	157	2.87312	34	FALSE	FALSE
545	5330	PLCB2	1.63701	2.2197e-05	3.30326e-06	1.15416e-05	0	0.024	0.976	179	1.88772	13	FALSE	FALSE
546	3151	HMGN2	1.63637	1.20359e-05	3.63545e-06	5.13361e-06	1.8889e-06	0.041	0.959	61	1.02359	17	FALSE	FALSE
547	5648	MASP1	1.62972	0.00107281	0.000125075	0.000581532	3.39815e-06	0.028	0.972	873	91.2363	30	FALSE	FALSE
548	9322	TRIP10	1.62842	0.000702535	0.000148467	0.000340249	3.05942e-05	0.036	0.964	2047	59.7464	87	TRUE	FALSE
549	387755	INSC	1.62691	2.19131e-05	1.90788e-06	1.22965e-05	0	0.021	0.979	42	1.86358	14	FALSE	FALSE
550	960	CD44	1.62592	0.00115516	0.000220674	0.000574744	2.37765e-05	0.065	0.935	2510	98.2396	73	TRUE	FALSE
551	2334	AFF2	1.61329	9.55985e-08	1.28701e-08	5.12795e-08	0	0.051	0.949	1	0.00813008	4	FALSE	FALSE
552	23559	WBP1	1.61205	1.1968e-06	1.01856e-07	6.79224e-07	0	0.018	0.982	7	0.101781	7	FALSE	FALSE
553	10672	GNA13	1.61063	0.00114951	0.000123515	0.000637015	1.12367e-06	0.03	0.97	1927	97.759	41	TRUE	FALSE
554	29855	UBN1	1.60952	8.26149e-06	1.50556e-06	4.19749e-06	1.17024e-07	0.05	0.95	19	0.70259	14	FALSE	FALSE
555	2931	GSK3A	1.59119	0.0001457	4.8333e-05	6.11914e-05	2.97035e-05	0.051	0.949	412	12.3909	80	FALSE	FALSE
556	3605	IL17A	1.58689	2.01569e-06	1.4142e-07	1.1811e-06	0	0.019	0.981	10	0.171422	5	FALSE	FALSE
557	4486	MST1R	1.5801	0.000140455	2.99342e-05	6.99454e-05	2.05598e-06	0.051	0.949	708	11.9448	33	TRUE	FALSE
558	2066	ERBB4	1.56873	0.000293401	6.10003e-05	0.000148146	1.2719e-05	0.037	0.963	687	24.952	59	TRUE	FALSE
559	3400	ID4	1.56542	1.94053e-05	2.81755e-06	1.05963e-05	6.75783e-08	0.053	0.947	102	1.6503	12	FALSE	FALSE
560	22821	RASA3	1.56525	5.4759e-06	1.31197e-06	2.66023e-06	2.25375e-07	0.064	0.936	13	0.465693	9	FALSE	FALSE
561	2917	GRM7	1.5634	2.01583e-05	3.66707e-06	1.05483e-05	2.79141e-07	0.034	0.966	74	1.71434	15	FALSE	FALSE
562	3227	HOXC11	1.55263	1.28582e-05	2.54258e-06	6.64398e-06	5.7931e-07	0.048	0.952	40	1.09352	15	FALSE	FALSE
563	151887	CCDC80	1.55021	2.5967e-06	2.31026e-07	1.52603e-06	0	0.017	0.983	3	0.220833	4	FALSE	FALSE
564	9627	SNCAIP	1.54907	3.20569e-05	8.41941e-06	1.52592e-05	1.36115e-06	0.077	0.923	80	2.72624	28	FALSE	FALSE
565	55827	DCAF6	1.53278	2.38574e-05	6.38712e-06	1.13978e-05	2.13373e-06	0.07	0.93	224	2.02893	25	FALSE	TRUE
566	285622	NBPF22P	1.53074	2.10489e-06	3.15618e-07	1.16889e-06	0	0.054	0.945	3	0.179008	7	FALSE	FALSE
567	421	ARVCF	1.52588	5.23198e-06	7.28602e-07	2.95133e-06	0	0.028	0.972	23	0.444949	8	FALSE	FALSE
568	26137	ZBTB20	1.52534	2.60586e-06	5.21469e-07	1.3665e-06	7.32853e-08	0.048	0.952	9	0.221612	7	FALSE	FALSE
569	100294715		1.52517	1.37664e-06	2.64801e-07	7.28988e-07	0	0.068	0.932	3	0.117075	2	FALSE	FALSE
570	5584	PRKCI	1.52407	0.00050699	0.000197976	0.000202756	0.000119701	0.085	0.915	2097	43.1164	118	TRUE	FALSE
571	23230	VPS13A	1.52269	2.36167e-06	5.50515e-07	1.18944e-06	6.32257e-08	0.068	0.932	40	0.200846	8	FALSE	FALSE
572	11035	RIPK3	1.51631	0.000538984	0.00016183	0.000248731	7.43116e-05	0.059	0.941	1666	45.8374	129	TRUE	FALSE
573	23090	ZNF423	1.51383	1.93094e-05	3.07551e-06	1.07238e-05	6.61928e-08	0.038	0.962	80	1.64215	15	FALSE	FALSE
574	7552	ZNF711	1.51346	5.24887e-06	8.78505e-07	2.88767e-06	4.37123e-08	0.066	0.934	69	0.446385	8	FALSE	FALSE
575	2176	FANCC	1.51276	0.000212341	4.67969e-05	0.000109432	1.69441e-05	0.038	0.962	604	18.0583	59	FALSE	FALSE
576	80208	SPG11	1.51156	9.5753e-07	1.09354e-07	5.61125e-07	0	0.03	0.97	6	0.0814322	4	FALSE	FALSE
577	6850	SYK	1.51032	0.00336136	0.000963258	0.0015878	0.000243753	0.079	0.921	10294	285.863	185	TRUE	FALSE
578	10657	KHDRBS1	1.50733	0.00134453	0.000416323	0.000615797	0.000182673	0.099	0.901	4156	114.344	127	TRUE	FALSE
579	23089	PEG10	1.50234	6.2475e-05	9.84963e-06	3.50289e-05	1.62376e-06	0.036	0.964	430	5.31313	34	FALSE	TRUE
580	84951	TNS4	1.50153	5.63478e-05	9.77616e-06	3.10161e-05	1.12924e-06	0.033	0.967	198	4.79204	17	FALSE	FALSE
581	88455	ANKRD13A	1.49807	3.09116e-06	4.43832e-07	1.76716e-06	0	0.048	0.952	18	0.262885	12	FALSE	FALSE
582	55355	HJURP	1.49733	4.48518e-06	1.00461e-06	2.32452e-06	8.33945e-08	0.074	0.926	17	0.381438	12	FALSE	FALSE
583	10273	STUB1	1.49595	0.00184373	0.000708397	0.000758941	0.000509663	0.054	0.946	5286	156.798	264	TRUE	FALSE
584	55599	RNPC3	1.49518	7.28081e-06	1.80886e-06	3.65973e-06	3.12426e-07	0.081	0.919	34	0.619189	8	FALSE	FALSE
585	5587	PRKD1	1.48693	0.00018285	5.80506e-05	8.39309e-05	2.49467e-05	0.067	0.933	562	15.5503	72	TRUE	FALSE
586	1474	CST6	1.48542	1.69349e-06	2.59108e-07	9.65636e-07	0	0.058	0.942	7	0.144021	7	FALSE	FALSE
587	29108	PYCARD	1.48489	0.000662048	7.42538e-05	0.00039585	5.81065e-06	0.022	0.978	981	56.3032	53	FALSE	FALSE
588	8837	CFLAR	1.48188	0.000185343	4.96712e-05	9.15543e-05	2.0834e-05	0.05	0.95	519	15.7623	64	TRUE	FALSE
589	190	NR0B1	1.47922	1.47226e-05	3.88759e-06	7.32487e-06	1.54719e-07	0.067	0.933	53	1.25207	19	FALSE	FALSE
590	3661	IRF3	1.4771	0.000298057	0.000110293	0.000127117	6.64078e-05	0.087	0.913	831	25.348	103	FALSE	FALSE
591	6464	SHC1	1.47506	0.00493177	0.00137153	0.00241363	0.000303002	0.088	0.912	15056	419.417	258	TRUE	FALSE
592	22808	MRAS	1.47372	3.07243e-05	1.72878e-06	1.9675e-05	0	0.006	0.994	145	2.61292	12	FALSE	FALSE
593	9749	PHACTR2	1.47246	1.54999e-07	2.45397e-08	8.85991e-08	0	0.066	0.934	3	0.0131817	6	FALSE	FALSE
594	939	CD27	1.47129	1.6139e-05	2.43985e-06	9.31099e-06	2.77351e-08	0.04	0.96	64	1.37253	11	FALSE	FALSE
595	401	PHOX2A	1.4701	6.95064e-07	1.1367e-07	3.95479e-07	0	0.036	0.964	5	0.059111	5	FALSE	FALSE
596	11177	BAZ1A	1.46987	3.44192e-05	8.41913e-06	1.76886e-05	1.81191e-06	0.06	0.94	161	2.92715	31	FALSE	FALSE
597	10626	TRIM16	1.46926	5.6678e-06	1.30423e-06	2.96991e-06	3.42207e-07	0.052	0.948	27	0.482012	13	FALSE	FALSE
598	57190	SELENON	1.46699	1.42494e-06	3.2369e-07	7.50686e-07	0	0.083	0.917	28	0.121182	7	FALSE	FALSE
599	7409	VAV1	1.46532	0.00110902	0.000279817	0.000565886	3.85209e-05	0.076	0.924	3964	94.3154	92	TRUE	FALSE
600	55704	CCDC88A	1.45969	3.93908e-05	1.31385e-05	1.79848e-05	6.38399e-06	0.078	0.922	150	3.34995	38	FALSE	FALSE
601	4620	MYH2	1.45522	1.43535e-05	1.54841e-06	8.79941e-06	7.45488e-08	0.014	0.986	29	1.22068	15	FALSE	FALSE
602	7257	TSNAX	1.45175	0.000299641	8.95745e-05	0.000144699	4.19448e-05	0.056	0.944	629	25.4827	98	FALSE	FALSE
603	6305	SBF1	1.44558	3.69029e-06	7.998e-07	1.99953e-06	1.97536e-07	0.042	0.958	4	0.313837	10	FALSE	FALSE
604	5580	PRKCD	1.44309	0.0026965	0.00115234	0.00107004	0.000767341	0.089	0.911	6892	229.321	283	TRUE	FALSE
605	10413	YAP1	1.4422	0.000603783	0.000200436	0.000279675	0.000102708	0.069	0.931	1697	51.3481	137	FALSE	TRUE
606	1387	CREBBP	1.43836	0.00409074	0.00123705	0.00198399	0.000461752	0.066	0.934	10955	347.893	345	FALSE	TRUE
607	8458	TTF2	1.43772	8.65398e-05	2.25556e-05	4.45039e-05	8.12893e-06	0.054	0.946	270	7.35969	52	FALSE	FALSE
608	5792	PTPRF	1.43396	0.00010931	2.64794e-05	5.77635e-05	1.10497e-06	0.06	0.94	335	9.29617	28	FALSE	FALSE
609	1849	DUSP7	1.43379	4.39794e-06	1.29303e-06	2.16552e-06	5.69635e-07	0.084	0.916	25	0.374018	10	FALSE	FALSE
610	9220	TIAF1	1.43034	1.7809e-06	3.60894e-07	9.92769e-07	0	0.055	0.945	11	0.151455	5	FALSE	FALSE
611	11135	CDC42EP1	1.42455	3.45774e-05	7.81824e-06	1.87843e-05	2.85046e-07	0.075	0.925	191	2.9406	19	FALSE	FALSE
612	84287	ZDHHC16	1.42268	1.87782e-07	3.53871e-08	1.07119e-07	0	0.073	0.927	2	0.0159698	2	FALSE	FALSE
613	3631	INPP4A	1.42118	4.11498e-06	1.21928e-06	2.03753e-06	3.34103e-07	0.092	0.908	45	0.349954	6	FALSE	FALSE
614	2908	NR3C1	1.42077	0.00130076	0.000500987	0.000562914	0.000262533	0.092	0.908	4136	110.622	213	FALSE	TRUE
615	6773	STAT2	1.41944	7.00299e-05	1.50157e-05	3.87578e-05	2.50312e-06	0.053	0.947	214	5.95563	31	FALSE	FALSE
616	55027	HEATR3	1.41934	1.18394e-05	3.24881e-06	6.05255e-06	1.3883e-06	0.051	0.949	47	1.00687	20	FALSE	FALSE
617	23164	MPRIP	1.41793	2.60843e-05	7.58878e-06	1.30441e-05	2.78756e-06	0.066	0.934	92	2.21832	30	FALSE	FALSE
618	356	FASLG	1.41328	0.00142292	0.000368056	0.000746392	0.00012108	0.066	0.934	3121	121.011	99	TRUE	FALSE
619	9185	REPS2	1.40724	1.48364e-05	3.92886e-06	7.75098e-06	4.86789e-07	0.09	0.91	35	1.26174	19	FALSE	FALSE
620	5600	MAPK11	1.40513	0.00011194	3.57252e-05	5.42403e-05	1.72899e-05	0.073	0.927	315	9.5198	63	FALSE	FALSE
621	7726	TRIM26	1.4036	9.63982e-05	2.77588e-05	4.89023e-05	1.1595e-05	0.07	0.93	312	8.19809	49	FALSE	FALSE
622	80347	COASY	1.40359	1.1332e-05	2.57579e-06	6.23841e-06	3.53909e-07	0.051	0.949	66	0.963717	16	FALSE	FALSE
623	54206	ERRFI1	1.40283	0.000122404	3.00693e-05	6.58204e-05	4.36862e-06	0.097	0.903	402	10.4097	34	TRUE	FALSE
624	22927	HABP4	1.39601	4.90338e-05	1.59125e-05	2.37256e-05	6.91079e-06	0.067	0.933	150	4.17003	35	FALSE	FALSE
625	6604	SMARCD3	1.39123	7.48996e-05	2.14177e-05	3.84422e-05	1.83764e-06	0.08	0.92	245	6.36976	34	FALSE	FALSE
626	7795		1.39067	3.75028e-05	9.06974e-06	2.04456e-05	2.07271e-06	0.057	0.943	192	3.18939	15	FALSE	FALSE
627	4321	MMP12	1.38643	4.05798e-05	6.71384e-06	2.44267e-05	0	0.077	0.923	90	3.45107	6	FALSE	TRUE
628	2918	GRM8	1.38065	1.38851e-06	1.95861e-07	8.6383e-07	0	0.036	0.964	4	0.118084	4	FALSE	FALSE
629	29028	ATAD2	1.37531	2.18319e-05	5.84451e-06	1.16246e-05	1.67814e-06	0.07	0.93	63	1.85668	18	FALSE	FALSE
630	7216	TRO	1.37179	1.53597e-05	3.63208e-06	8.54912e-06	3.15865e-07	0.068	0.932	70	1.30625	11	FALSE	FALSE
631	23408	SIRT5	1.3668	0.000228258	4.57539e-05	0.000133526	2.35805e-05	0.022	0.978	551	19.412	68	FALSE	FALSE
632	8029	CUBN	1.36532	2.21085e-05	3.14985e-06	1.38859e-05	0	0.035	0.965	48	1.8802	11	FALSE	FALSE
633	57531	HACE1	1.36102	9.66832e-06	1.39175e-06	6.08115e-06	0	0.028	0.972	25	0.822233	12	FALSE	FALSE
634	84206	MEX3B	1.35638	3.67915e-06	1.09358e-06	1.90622e-06	5.26486e-07	0.052	0.948	20	0.31289	14	FALSE	FALSE
635	2033	EP300	1.35227	0.00775613	0.00301349	0.00350717	0.00169282	0.083	0.917	17075	659.613	488	FALSE	TRUE
636	613	BCR	1.34814	0.000550998	0.00015091	0.000296771	1.85467e-05	0.071	0.929	2171	46.8591	86	TRUE	FALSE
637	5295	PIK3R1	1.33321	0.0070571	0.00190796	0.00386222	0.000433556	0.066	0.934	20384	600.164	305	TRUE	FALSE
638	688	KLF5	1.33105	4.61262e-05	1.24216e-05	2.53219e-05	2.19424e-06	0.051	0.949	251	3.92276	37	FALSE	TRUE
639	5608	MAP2K6	1.32992	3.22222e-05	8.79926e-06	1.76123e-05	1.11483e-06	0.085	0.915	191	2.74031	37	FALSE	FALSE
640	10755	GIPC1	1.32855	0.000186819	4.28074e-05	0.000108398	3.08667e-06	0.061	0.939	438	15.8878	49	FALSE	FALSE
641	6256	RXRA	1.32724	0.000990458	0.000295283	0.000523776	7.53549e-05	0.074	0.926	4097	84.2325	139	FALSE	TRUE
642	80223	RAB11FIP1	1.32672	2.69837e-05	4.79283e-06	1.6726e-05	1.15281e-07	0.057	0.943	64	2.2948	20	FALSE	FALSE
643	27240	SIT1	1.32222	3.77187e-06	9.55092e-07	2.13034e-06	5.12237e-08	0.092	0.908	38	0.320775	9	FALSE	FALSE
644	22823	MTF2	1.3126	1.46979e-05	3.95405e-06	8.18515e-06	6.98743e-07	0.081	0.919	34	1.24997	19	FALSE	FALSE
645	94274	PPP1R14A	1.31194	1.40791e-05	4.05741e-06	7.63881e-06	1.01149e-06	0.073	0.927	114	1.19734	25	TRUE	FALSE
646	84467	FBN3	1.31011	6.66004e-06	1.78064e-06	3.72441e-06	4.28318e-07	0.069	0.931	20	0.566397	13	FALSE	FALSE
647	3601	IL15RA	1.31001	1.65342e-05	3.83438e-06	9.69445e-06	4.13423e-07	0.068	0.932	32	1.40614	14	FALSE	FALSE
648	84868	HAVCR2	1.30766	3.45956e-05	7.16458e-06	2.09772e-05	0	0.062	0.938	90	2.94215	16	TRUE	FALSE
649	158055	C9orf163	1.30414	9.11306e-07	2.2698e-07	5.24732e-07	0	0.081	0.919	5	0.0775011	3	FALSE	FALSE
650	27254	CSDC2	1.29983	1.3324e-05	3.39927e-06	7.63535e-06	7.37778e-07	0.07	0.93	47	1.13312	24	FALSE	FALSE
651	55140	ELP3	1.29789	5.01762e-06	1.59559e-06	2.63661e-06	2.43623e-07	0.112	0.888	30	0.426719	16	FALSE	FALSE
652	1613	DAPK3	1.2976	0.000125666	2.55199e-05	7.7178e-05	4.42503e-06	0.045	0.955	250	10.6872	44	FALSE	FALSE
653	23411	SIRT1	1.29669	0.00299587	0.00122116	0.00136865	0.000595643	0.109	0.891	7533	254.781	297	FALSE	TRUE
654	140901	STK35	1.29232	6.13384e-07	9.97453e-08	3.97453e-07	0	0.028	0.972	12	0.0521646	7	FALSE	TRUE
655	3485	IGFBP2	1.28967	8.45688e-06	7.64737e-07	5.96441e-06	0	0.016	0.984	13	0.719207	6	FALSE	FALSE
656	9937	DCLRE1A	1.28737	1.75425e-06	3.94946e-07	1.05588e-06	0	0.081	0.918	5	0.149188	6	FALSE	FALSE
657	4061	LY6E	1.28567	2.32593e-05	5.99125e-06	1.34312e-05	0	0.129	0.871	109	1.97807	3	FALSE	FALSE
658	51652	CHMP3	1.2856	3.24824e-05	8.29851e-06	1.88114e-05	2.47464e-06	0.065	0.935	100	2.76243	24	FALSE	FALSE
659	8293	SERF1A	1.28554	6.03651e-06	1.57656e-06	3.46933e-06	2.91779e-08	0.099	0.901	63	0.513369	6	FALSE	FALSE
660	3009	HIST1H1B	1.2828	0.000108066	4.02111e-05	5.28957e-05	1.97534e-05	0.103	0.897	484	9.19035	54	FALSE	FALSE
661	2475	MTOR	1.28162	0.000585678	0.000217416	0.000287341	0.000153763	0.049	0.951	1779	49.8084	146	FALSE	FALSE
662	9181	ARHGEF2	1.27684	0.000154019	5.53558e-05	7.72711e-05	2.19475e-05	0.107	0.893	503	13.0984	57	FALSE	FALSE
663	1385	CREB1	1.27684	0.000752675	0.000254152	0.000390436	0.00011758	0.082	0.918	2297	64.0105	156	FALSE	TRUE
664	5175	PECAM1	1.26956	7.98239e-05	1.92888e-05	4.76821e-05	1.53216e-06	0.069	0.931	239	6.78854	31	TRUE	FALSE
665	2944	GSTM1	1.26556	2.13036e-06	4.80396e-07	1.30374e-06	0	0.091	0.909	24	0.181174	5	FALSE	FALSE
666	55153	SDAD1	1.26553	6.26239e-06	1.87741e-06	3.46494e-06	7.72205e-07	0.07	0.93	56	0.532579	10	FALSE	FALSE
667	55250	ELP2	1.26294	1.71603e-05	4.48706e-06	1.00347e-05	7.07563e-07	0.076	0.924	36	1.45938	23	FALSE	FALSE
668	10000	AKT3	1.26246	2.95487e-05	7.40645e-06	1.7539e-05	1.413e-06	0.055	0.945	107	2.51294	29	TRUE	FALSE
669	390	RND3	1.26178	3.21423e-05	3.97517e-06	2.23233e-05	0	0.029	0.971	136	2.73351	14	FALSE	FALSE
670	7022	TFAP2C	1.25881	0.00132702	0.000344653	0.000780391	4.12712e-05	0.105	0.895	2902	112.855	88	FALSE	FALSE
671	3779	KCNMB1	1.25823	6.20916e-07	4.68358e-08	4.56259e-07	0	0.014	0.986	6	0.0528052	4	FALSE	FALSE
672	65975	STK33	1.25556	7.6929e-06	1.46013e-06	4.96415e-06	0	0.051	0.949	19	0.654235	10	FALSE	FALSE
673	3694	ITGB6	1.25477	7.2992e-06	1.43157e-06	4.67626e-06	1.69802e-07	0.052	0.948	24	0.620753	8	FALSE	FALSE
674	5101	PCDH9	1.25353	1.28907e-06	3.39978e-07	7.57135e-07	0	0.077	0.923	4	0.109628	4	FALSE	FALSE
675	10589	DRAP1	1.24742	0.000113913	2.77945e-05	6.9037e-05	1.25982e-05	0.031	0.969	432	9.68759	38	FALSE	FALSE
676	3716	JAK1	1.2467	0.00146292	0.000347171	0.000894963	5.16469e-05	0.056	0.944	3123	124.413	113	TRUE	FALSE
677	25865	PRKD2	1.24617	0.0001185	3.18712e-05	6.95166e-05	1.04798e-05	0.046	0.954	381	10.0778	50	FALSE	FALSE
678	5787	PTPRB	1.24353	8.05941e-05	1.76721e-05	5.05993e-05	4.11457e-07	0.053	0.947	253	6.85404	33	TRUE	FALSE
679	65056	GPBP1	1.24257	2.81815e-05	5.14077e-06	1.85428e-05	2.63332e-07	0.056	0.944	154	2.39667	17	FALSE	FALSE
680	60529	ALX4	1.23868	7.16719e-06	1.15356e-06	4.85487e-06	0	0.04	0.96	10	0.609527	17	FALSE	FALSE
681	23171	GPD1L	1.23688	7.69626e-07	1.66376e-07	4.87721e-07	0	0.083	0.917	2	0.0654521	4	FALSE	FALSE
682	5606	MAP2K3	1.23641	5.34649e-05	1.571e-05	3.0536e-05	5.05055e-06	0.057	0.943	260	4.54687	43	FALSE	FALSE
683	1730	DIAPH2	1.23637	3.09148e-06	5.03744e-07	2.09301e-06	0	0.06	0.94	8	0.262912	9	FALSE	FALSE
684	5371	PML	1.23612	0.0013188	0.000501985	0.000660788	0.000226542	0.098	0.902	4138	112.156	202	FALSE	TRUE
685	116443	GRIN3A	1.23303	6.37012e-06	9.2629e-07	4.415e-06	0	0.039	0.961	6	0.541741	7	FALSE	FALSE
686	6942	TCF20	1.23214	1.95348e-05	5.65464e-06	1.12651e-05	1.12692e-06	0.067	0.933	141	1.66132	29	FALSE	FALSE
687	4642	MYO1D	1.2304	2.54297e-05	8.94546e-06	1.33974e-05	4.40241e-06	0.079	0.921	101	2.16264	31	FALSE	FALSE
688	2764	GMFB	1.22954	2.56708e-06	9.97273e-07	1.27675e-06	4.94554e-07	0.113	0.887	22	0.218315	12	FALSE	FALSE
689	23108	RAP1GAP2	1.22896	3.96159e-06	9.51254e-07	2.4495e-06	6.35601e-08	0.068	0.932	23	0.33691	6	FALSE	FALSE
690	3479	IGF1	1.22426	0.000223181	3.96287e-05	0.000149929	1.29739e-06	0.041	0.959	349	18.9802	23	FALSE	FALSE
691	1795	DOCK3	1.22236	1.20338e-05	3.49837e-06	6.9827e-06	5.35631e-07	0.077	0.923	89	1.0234	14	FALSE	FALSE
692	64759	TNS3	1.21803	5.37018e-05	1.27027e-05	3.36602e-05	4.64032e-07	0.059	0.941	203	4.56702	21	TRUE	FALSE
693	101	ADAM8	1.21789	1.30475e-06	6.98715e-08	1.01395e-06	0	0.007	0.993	4	0.110961	4	FALSE	FALSE
694	51514	DTL	1.2141	1.89679e-05	6.48148e-06	1.02844e-05	2.331e-06	0.085	0.915	75	1.6131	36	FALSE	FALSE
695	282679	AQP11	1.21363	6.91406e-07	1.88994e-07	4.13975e-07	0	0.092	0.908	3	0.0587999	2	FALSE	FALSE
696	25920	NELFB	1.21053	1.57892e-05	4.52749e-06	9.30313e-06	1.30104e-06	0.081	0.919	53	1.34278	22	FALSE	FALSE
697	283820	NOMO2	1.20492	4.23247e-06	1.53671e-06	2.2373e-06	7.00741e-07	0.092	0.908	15	0.359946	10	FALSE	FALSE
698	117166	WFIKKN1	1.19913	1.14899e-05	1.28491e-06	8.51027e-06	0	0.027	0.973	51	0.977145	9	FALSE	FALSE
699	81887	LAS1L	1.19731	2.03646e-05	7.16652e-06	1.1023e-05	2.54661e-06	0.095	0.905	117	1.73188	36	FALSE	FALSE
700	27030	MLH3	1.19676	9.52292e-05	1.95864e-05	6.32062e-05	6.47679e-06	0.022	0.978	261	8.09867	44	FALSE	FALSE
701	79869	CPSF7	1.19651	0.000353955	0.000115459	0.000199325	3.58483e-05	0.113	0.887	1332	30.1017	67	FALSE	FALSE
702	84433	CARD11	1.19531	0.000109947	3.31996e-05	6.42076e-05	2.285e-06	0.119	0.881	413	9.35037	27	TRUE	FALSE
703	375790	AGRN	1.19396	6.76276e-06	1.57857e-06	4.34199e-06	0	0.084	0.916	67	0.575132	11	FALSE	FALSE
704	93974	ATP5IF1	1.19264	9.8637e-06	2.72291e-06	5.98737e-06	5.48077e-07	0.09	0.91	35	0.838849	10	FALSE	FALSE
705	85415	RHPN2	1.18285	5.45699e-06	1.2727e-06	3.53748e-06	0	0.07	0.93	25	0.464084	16	FALSE	FALSE
706	10848	PPP1R13L	1.17966	5.50551e-05	2.1351e-05	2.8571e-05	1.17435e-05	0.085	0.915	228	4.68211	61	TRUE	FALSE
707	8287	USP9Y	1.17629	2.09197e-06	5.49153e-07	1.31159e-06	0	0.081	0.919	8	0.17791	9	FALSE	FALSE
708	283078	MKX	1.17394	2.55568e-06	7.87971e-07	1.5058e-06	8.80505e-08	0.109	0.891	12	0.217345	8	FALSE	FALSE
709	9202	ZMYM4	1.17056	1.72848e-05	3.72835e-06	1.15812e-05	3.10243e-07	0.048	0.952	80	1.46997	18	FALSE	FALSE
710	4286	MITF	1.16881	7.85776e-05	2.54083e-05	4.549e-05	1.12645e-05	0.059	0.941	341	6.68255	37	FALSE	FALSE
711	984	CDK11B	1.16538	3.57697e-05	1.51278e-05	1.77127e-05	8.56084e-06	0.108	0.892	124	3.042	43	FALSE	FALSE
712	160518	DENND5B	1.16127	5.27469e-06	1.46621e-06	3.27957e-06	0	0.127	0.873	46	0.448581	4	FALSE	FALSE
713	8405	SPOP	1.15997	4.04775e-05	1.38358e-05	2.29676e-05	7.50669e-06	0.084	0.916	98	3.44237	35	FALSE	FALSE
714	5169	ENPP3	1.15717	2.18462e-07	5.4699e-08	1.41521e-07	0	0.065	0.935	5	0.0185789	2	FALSE	FALSE
715	4135	MAP6	1.15592	5.39897e-06	1.02235e-06	3.78624e-06	0	0.058	0.942	23	0.45915	6	FALSE	FALSE
716	26060	APPL1	1.1559	0.000470471	0.000151108	0.00027629	6.31662e-05	0.062	0.938	1343	40.0107	92	FALSE	FALSE
717	6997	TDGF1	1.15413	1.03784e-05	1.28051e-06	7.8829e-06	0	0.03	0.97	24	0.882622	12	FALSE	FALSE
718	54663	WDR74	1.15343	4.31874e-06	1.2716e-06	2.6418e-06	1.78069e-07	0.1	0.9	6	0.367283	19	FALSE	FALSE
719	79947	DHDDS	1.15297	1.65336e-05	3.21004e-06	1.15559e-05	0	0.087	0.913	104	1.40608	4	FALSE	FALSE
720	1407	CRY1	1.14731	8.63722e-05	3.23152e-05	4.71161e-05	1.46978e-05	0.092	0.908	272	7.34543	40	FALSE	FALSE
721	51588	PIAS4	1.14658	0.000397459	0.000156986	0.000209731	7.81048e-05	0.099	0.901	1182	33.8015	100	FALSE	TRUE
722	2077	ERF	1.1465	1.40756e-05	5.75206e-06	7.25989e-06	3.20689e-06	0.108	0.892	32	1.19704	18	FALSE	FALSE
723	4068	SH2D1A	1.14395	0.000206136	5.27812e-05	0.000134058	1.4261e-06	0.079	0.921	927	17.5307	37	TRUE	FALSE
724	202	CRYBG1	1.13936	5.34483e-07	9.47466e-08	3.8595e-07	0	0.058	0.941	1	0.0454545	5	FALSE	FALSE
725	254048	UBN2	1.13548	4.77144e-06	8.58711e-07	3.44589e-06	1.33216e-08	0.067	0.933	67	0.405783	6	FALSE	FALSE
726	1831	TSC22D3	1.13504	7.07475e-05	1.4084e-05	4.99221e-05	5.03665e-06	0.024	0.976	357	6.01665	34	FALSE	FALSE
727	55300	PI4K2B	1.13251	2.29139e-06	6.69492e-07	1.43212e-06	1.78966e-07	0.08	0.92	22	0.194869	10	FALSE	FALSE
728	23704	KCNE4	1.13012	7.0403e-06	1.18858e-06	5.17798e-06	0	0.051	0.949	28	0.598735	9	TRUE	FALSE
729	2295	FOXF2	1.12889	4.065e-06	6.23234e-07	3.0488e-06	0	0.041	0.959	21	0.345704	5	FALSE	FALSE
730	7750	ZMYM2	1.12825	8.39099e-05	3.40083e-05	4.42294e-05	1.80411e-05	0.106	0.894	307	7.13603	55	FALSE	FALSE
731	5224	PGAM2	1.12682	7.64268e-07	1.88569e-07	5.10903e-07	0	0.08	0.918	2	0.0649964	6	FALSE	FALSE
732	25758	KIAA1549L	1.12414	9.93914e-08	1.65937e-08	7.36546e-08	0	0.059	0.941	2	0.00845264	2	FALSE	FALSE
733	5581	PRKCE	1.11701	0.000365628	0.000117446	0.000222184	3.53949e-05	0.084	0.916	1162	31.0944	97	TRUE	FALSE
734	27154	BRPF3	1.11496	1.36342e-06	2.87022e-07	9.65415e-07	0	0.063	0.937	12	0.11595	7	FALSE	FALSE
735	5989	RFX1	1.11438	2.39015e-05	6.37607e-06	1.57266e-05	1.06403e-06	0.06	0.94	128	2.03268	25	FALSE	FALSE
736	2892	GRIA3	1.11134	6.85028e-06	1.69206e-06	4.64144e-06	2.21443e-08	0.06	0.94	17	0.582575	11	FALSE	FALSE
737	1746	DLX2	1.11119	1.36892e-05	3.92081e-06	8.79098e-06	4.19068e-07	0.09	0.91	38	1.16419	11	FALSE	FALSE
738	3667	IRS1	1.10937	0.000637512	0.000184374	0.000408463	2.73171e-05	0.097	0.903	2734	54.2165	103	TRUE	FALSE
739	23469	PHF3	1.09386	9.46749e-07	2.89828e-07	6.00554e-07	0	0.117	0.883	2	0.0805153	7	FALSE	FALSE
740	4615	MYD88	1.09332	0.000531813	0.000142901	0.000355719	4.63966e-05	0.053	0.947	1465	45.2275	88	FALSE	FALSE
741	2113	ETS1	1.08968	0.000694169	0.000227622	0.000428149	0.000117955	0.043	0.957	2525	59.0349	130	FALSE	TRUE
742	55576	STAB2	1.08909	2.7516e-06	5.96419e-07	1.97889e-06	0	0.059	0.931	15	0.234007	9	FALSE	FALSE
743	57513	CASKIN2	1.08874	3.89044e-07	9.8323e-08	2.67025e-07	0	0.089	0.911	2	0.0330859	4	FALSE	FALSE
744	94015	TTYH2	1.08724	2.15849e-07	5.35239e-08	1.49299e-07	0	0.088	0.912	2	0.0183566	4	FALSE	FALSE
745	57659	ZBTB4	1.08713	2.71143e-05	7.67207e-06	1.78839e-05	1.62759e-06	0.063	0.937	101	2.3059	23	FALSE	FALSE
746	2308	FOXO1	1.08452	0.000195721	5.36776e-05	0.000130974	1.78823e-05	0.044	0.956	650	16.6449	65	FALSE	TRUE
747	5753	PTK6	1.08278	0.000139649	5.40227e-05	7.90805e-05	1.88723e-05	0.124	0.876	653	11.8764	56	TRUE	FALSE
748	5795	PTPRJ	1.08211	0.000413277	9.16911e-05	0.000297183	1.26185e-05	0.05	0.95	1068	35.1468	72	TRUE	FALSE
749	9686	VGLL4	1.08082	2.65403e-06	6.56625e-07	1.84805e-06	0	0.065	0.935	9	0.225709	11	FALSE	FALSE
750	5602	MAPK10	1.0805	0.000157723	6.84938e-05	8.25811e-05	4.34893e-05	0.091	0.909	517	13.4134	69	FALSE	FALSE
751	54788	DNAJB12	1.07973	2.32699e-06	8.72696e-07	1.3469e-06	3.98782e-07	0.106	0.894	10	0.197896	11	FALSE	FALSE
752	9727	RAB11FIP3	1.07797	1.12264e-05	1.49154e-06	9.03072e-06	0	0.019	0.981	23	0.954735	16	FALSE	FALSE
753	55970	GNG12	1.0753	1.8032e-05	5.26376e-06	1.18742e-05	4.0145e-07	0.053	0.947	80	1.53352	18	FALSE	FALSE
754	4205	MEF2A	1.07491	0.000197429	6.09128e-05	0.000127001	1.86701e-05	0.065	0.935	677	16.7901	53	FALSE	FALSE
755	57630	SH3RF1	1.07489	0.000154826	4.8823e-05	9.86171e-05	1.05672e-05	0.091	0.909	536	13.167	69	FALSE	FALSE
756	1001	CDH3	1.07044	1.65183e-06	5.72846e-07	1.00798e-06	1.87617e-07	0.104	0.896	10	0.140478	9	FALSE	FALSE
757	79723	SUV39H2	1.06902	0.000140168	2.59338e-05	0.000106859	4.06012e-06	0.042	0.958	373	11.9205	49	FALSE	FALSE
758	9392	TGFBRAP1	1.06726	4.69e-05	6.36342e-06	3.7982e-05	0	0.029	0.971	237	3.98856	21	FALSE	TRUE
759	10289	EIF1B	1.06724	0.000501091	0.000208053	0.000274576	0.000131766	0.09	0.91	1309	42.6148	166	FALSE	FALSE
760	91608	RASL10B	1.06232	7.40185e-06	2.35793e-06	4.74803e-06	7.24568e-07	0.075	0.925	21	0.629483	12	FALSE	FALSE
761	6721	SREBF2	1.06117	0.000219329	7.78591e-05	0.000133314	2.54065e-05	0.088	0.912	537	18.6526	63	FALSE	TRUE
762	55333	SYNJ2BP	1.06061	5.03104e-05	1.04194e-05	3.76115e-05	6.19815e-07	0.036	0.964	175	4.2786	24	FALSE	FALSE
763	408050	NOMO3	1.0605	6.18875e-07	7.70704e-08	5.10893e-07	0	0.025	0.975	1	0.0526316	6	FALSE	FALSE
764	2002	ELK1	1.05972	0.00012027	3.39167e-05	8.14872e-05	1.18273e-05	0.063	0.937	467	10.2282	45	FALSE	FALSE
765	2274	FHL2	1.0588	0.000947065	0.00042989	0.000488454	0.000269678	0.118	0.882	2813	80.5422	163	FALSE	TRUE
766	5499	PPP1CA	1.05474	0.00247683	0.00121025	0.00120084	0.000858196	0.1	0.9	5800	210.639	335	FALSE	FALSE
767	6932	TCF7	1.05126	3.75141e-06	7.08135e-07	2.89488e-06	1.06404e-07	0.041	0.959	11	0.319034	6	FALSE	FALSE
768	595	CCND1	1.0487	0.000326317	0.000126538	0.000190501	6.34947e-05	0.1	0.9	1184	27.7513	111	FALSE	TRUE
769	27329	ANGPTL3	1.04767	9.54087e-06	3.14399e-06	6.10584e-06	0	0.144	0.856	82	0.811394	4	FALSE	FALSE
770	126299	ZNF428	1.04553	1.2186e-06	2.79029e-07	8.98659e-07	0	0.074	0.926	14	0.103635	5	FALSE	FALSE
771	26010	SPATS2L	1.04459	2.58022e-05	8.19359e-06	1.6857e-05	1.19799e-07	0.155	0.845	132	2.19432	11	FALSE	FALSE
772	8930	MBD4	1.04449	1.50918e-05	4.80555e-06	9.8481e-06	1.2636e-06	0.093	0.907	46	1.28346	20	FALSE	FALSE
773	54583	EGLN1	1.04246	3.29315e-05	7.84662e-06	2.40632e-05	2.19025e-06	0.031	0.969	199	2.80062	28	FALSE	FALSE
774	118430	MUCL1	1.04206	3.30183e-07	2.81594e-08	2.89833e-07	0	0.01	0.99	2	0.0280801	2	FALSE	FALSE
775	8832	CD84	1.04171	2.54208e-06	6.64389e-07	1.80251e-06	0	0.098	0.902	5	0.216188	4	FALSE	FALSE
776	1191	CLU	1.03856	0.000934684	0.000261651	0.000648045	4.28528e-05	0.11	0.89	1758	79.4892	82	FALSE	FALSE
777	5495	PPM1B	1.03718	6.64693e-05	2.19066e-05	4.29654e-05	1.23105e-05	0.029	0.971	171	5.65281	41	FALSE	FALSE
778	2280	FKBP1A	1.03685	6.95508e-05	1.60062e-05	5.16415e-05	3.04423e-06	0.052	0.948	476	5.91487	39	FALSE	TRUE
779	7182	NR2C2	1.02805	8.95399e-05	3.32956e-05	5.47095e-05	1.47716e-05	0.096	0.904	369	7.61483	48	FALSE	FALSE
780	1455	CSNK1G2	1.02756	0.000112849	2.15224e-05	8.8878e-05	4.12979e-06	0.029	0.971	334	9.59717	34	TRUE	FALSE
781	29123	ANKRD11	1.02715	7.74611e-06	3.287e-06	4.34122e-06	9.77173e-07	0.165	0.835	71	0.65876	11	FALSE	FALSE
782	5494	PPM1A	1.0264	5.9938e-05	2.26495e-05	3.63293e-05	1.09738e-05	0.08	0.92	278	5.09736	42	FALSE	FALSE
783	7454	WAS	1.0259	0.000560822	0.000152371	0.000398138	1.62831e-05	0.071	0.929	2031	47.6945	99	TRUE	FALSE
784	5880	RAC2	1.02321	2.53219e-05	9.66278e-06	1.5304e-05	5.0641e-06	0.081	0.919	88	2.15348	30	FALSE	FALSE
785	23002	DAAM1	1.02101	5.12293e-05	1.15203e-05	3.8892e-05	8.33286e-07	0.072	0.928	107	4.35675	24	FALSE	FALSE
786	8976	WASL	1.02038	0.000282421	8.58974e-05	0.000192598	2.32076e-05	0.073	0.927	1094	24.0182	82	FALSE	FALSE
787	898	CCNE1	1.01911	0.000105572	4.403e-05	6.03878e-05	2.16063e-05	0.107	0.893	374	8.97825	78	FALSE	FALSE
788	256586	LYSMD2	1.01848	2.52535e-06	4.13299e-07	2.07372e-06	0	0.044	0.956	4	0.214766	7	FALSE	FALSE
789	80820	EEPD1	1.01587	2.37115e-06	5.41038e-07	1.80152e-06	0	0.061	0.939	6	0.201652	3	FALSE	FALSE
790	83931	STK40	1.0139	6.01299e-06	2.2646e-06	3.697e-06	9.55888e-07	0.106	0.894	13	0.511368	18	FALSE	FALSE
791	50628	GEMIN4	1.00979	0.00081362	0.000301872	0.000506785	7.6241e-05	0.134	0.866	1575	69.1935	100	FALSE	FALSE
792	5292	PIM1	1.00872	0.000350267	9.10927e-05	0.000256935	3.83752e-05	0.033	0.967	1336	29.7881	78	FALSE	FALSE
793	6416	MAP2K4	1.00847	0.000194533	6.15415e-05	0.000131875	2.20122e-05	0.046	0.954	720	16.5438	68	FALSE	FALSE
794	81037	CLPTM1L	1.0072	3.43793e-05	5.87478e-06	2.83009e-05	0	0.044	0.956	105	2.92376	12	FALSE	FALSE
795	8856	NR1I2	1.00596	9.17384e-05	3.43742e-05	5.70242e-05	1.06521e-05	0.114	0.886	430	7.8018	40	FALSE	FALSE
796	80831	APOL5	1.00432	5.94001e-08	1.16697e-08	4.75251e-08	0	0.07	0.93	2	0.00505163	7	FALSE	FALSE
797	3984	LIMK1	1.00358	0.000104982	3.8331e-05	6.64134e-05	1.36106e-05	0.102	0.898	294	8.92809	51	FALSE	FALSE
798	867	CBL	1.00193	0.00440933	0.00149737	0.00290635	0.000327042	0.088	0.912	13635	374.987	283	TRUE	FALSE
799	64428	CIAO3	0.997622	3.40066e-07	9.81037e-08	2.42539e-07	0	0.077	0.923	4	0.0289206	6	FALSE	FALSE
800	4016	LOXL1	0.997544	2.71737e-05	6.61649e-06	2.06078e-05	0	0.084	0.916	66	2.31096	6	FALSE	TRUE
801	8503	PIK3R3	0.996805	0.000656514	0.000249938	0.000407879	0.000107196	0.106	0.894	1710	55.8326	124	TRUE	FALSE
802	83478	ARHGAP24	0.994941	6.5086e-07	1.53207e-07	5.00184e-07	0	0.063	0.937	4	0.0553518	5	FALSE	FALSE
803	729240	PRR20C	0.994895	7.66375e-06	1.89432e-06	5.79904e-06	9.79885e-08	0.073	0.927	18	0.651756	21	FALSE	FALSE
804	3651	PDX1	0.994657	2.63444e-05	6.93033e-06	1.95184e-05	8.35218e-07	0.068	0.932	115	2.24043	19	FALSE	FALSE
805	116448	OLIG1	0.99242	1.80241e-05	4.82954e-06	1.32953e-05	2.29796e-07	0.07	0.93	80	1.53284	19	FALSE	FALSE
806	7273	TTN	0.9924	0.000552267	0.000159413	0.000395863	8.9754e-05	0.025	0.975	1419	46.967	121	FALSE	FALSE
807	23054	NCOA6	0.991951	0.000387006	0.000135754	0.000253291	3.01299e-05	0.095	0.905	1194	32.9125	85	FALSE	TRUE
808	6722	SRF	0.991104	0.000195324	6.65576e-05	0.000129923	1.98455e-05	0.097	0.903	546	16.6112	88	FALSE	TRUE
809	22890	ZBTB1	0.990615	0.000673889	0.000233329	0.000444734	8.20994e-05	0.081	0.919	2265	57.3102	96	FALSE	FALSE
810	23286	WWC1	0.989972	3.68158e-05	9.51288e-06	2.75795e-05	2.41709e-06	0.056	0.944	63	3.13096	42	FALSE	FALSE
811	54952	TRNAU1AP	0.989195	7.69626e-07	2.55021e-07	5.20226e-07	5.22078e-08	0.119	0.881	2	0.0654521	4	FALSE	FALSE
812	3958	LGALS3	0.983017	0.000803389	0.00023925	0.000573885	4.55945e-05	0.101	0.899	1417	68.3234	75	FALSE	FALSE
813	5257	PHKB	0.982176	4.21649e-06	7.7761e-07	3.50129e-06	3.82909e-08	0.036	0.964	8	0.358587	10	FALSE	FALSE
814	27163	NAAA	0.981791	2.83141e-07	9.09987e-08	1.95705e-07	0	0.098	0.902	4	0.0240794	2	FALSE	FALSE
815	467	ATF3	0.9767	0.000136437	4.92467e-05	8.92698e-05	2.20769e-05	0.079	0.921	512	11.6031	64	FALSE	TRUE
816	9124	PDLIM1	0.976285	1.33177e-05	3.77314e-06	9.7764e-06	3.61889e-07	0.07	0.93	32	1.13259	25	FALSE	FALSE
817	55728	N4BP2	0.976274	2.64528e-06	5.3215e-07	2.16448e-06	0	0.039	0.961	4	0.224965	9	FALSE	FALSE
818	323	APBB2	0.976059	1.06458e-06	3.79239e-07	7.02145e-07	1.86091e-07	0.083	0.917	14	0.0905357	8	FALSE	FALSE
819	5501	PPP1CC	0.974345	0.00164024	0.00079383	0.000868693	0.000535363	0.096	0.904	3903	139.492	266	FALSE	FALSE
820	10013	HDAC6	0.970775	0.00107174	0.000598984	0.000486994	0.000499036	0.14	0.86	3246	91.1455	253	FALSE	FALSE
821	4232	MEST	0.969314	3.12924e-05	5.53337e-06	2.65745e-05	0	0.033	0.967	102	2.66123	20	FALSE	FALSE
822	57610	RANBP10	0.967982	0.000379141	4.11308e-05	0.00034919	5.59433e-07	0.015	0.985	619	32.2436	19	FALSE	FALSE
823	8531	YBX3	0.963108	2.43048e-05	9.72068e-06	1.51428e-05	3.75323e-06	0.116	0.884	104	2.06698	29	FALSE	FALSE
824	3490	IGFBP7	0.962846	0.00021435	3.78196e-05	0.000183342	0	0.034	0.966	360	18.2292	16	FALSE	FALSE
825	3780	KCNN1	0.961534	2.03838e-07	7.58479e-08	1.33111e-07	2.01692e-08	0.114	0.886	4	0.0173352	4	FALSE	FALSE
826	23541	SEC14L2	0.960362	8.5438e-06	2.6509e-06	6.13613e-06	0	0.163	0.837	78	0.726599	3	FALSE	FALSE
827	9655		0.95993	1.4822e-05	4.62911e-06	1.06183e-05	9.15081e-08	0.108	0.892	102	1.26052	11	FALSE	FALSE
828	10825	NEU3	0.95645	1.589e-07	4.84098e-08	1.15521e-07	0	0.132	0.866	1	0.0135135	3	FALSE	FALSE
829	10617	STAMBP	0.953429	7.40107e-05	2.29611e-05	5.35432e-05	5.78821e-06	0.072	0.928	203	6.29417	50	FALSE	FALSE
830	7040	TGFB1	0.952923	0.00371454	0.00107639	0.00276848	4.31356e-05	0.095	0.905	7685	315.899	107	FALSE	TRUE
831	1003	CDH5	0.952411	2.13656e-05	5.52041e-06	1.66369e-05	2.75199e-07	0.064	0.936	46	1.81701	24	FALSE	FALSE
832	85366	MYLK2	0.95197	2.62938e-05	9.65722e-06	1.74759e-05	3.68755e-06	0.096	0.904	103	2.23613	27	FALSE	FALSE
833	7791	ZYX	0.95012	0.000552988	0.000260338	0.000308014	0.000153363	0.116	0.884	1319	47.0283	154	TRUE	FALSE
834	8660	IRS2	0.949832	0.000172494	5.63176e-05	0.000122312	4.8711e-06	0.121	0.879	956	14.6695	55	TRUE	FALSE
835	9912	ARHGAP44	0.949308	1.07492e-06	2.3247e-07	8.8744e-07	0	0.073	0.927	2	0.0914158	5	FALSE	FALSE
836	55802	DCP1A	0.944635	3.18801e-05	6.9992e-06	2.63391e-05	1.19303e-06	0.037	0.963	83	2.71121	37	FALSE	FALSE
837	695	BTK	0.943796	0.000991103	0.000420139	0.000604965	0.000132565	0.147	0.853	4558	84.2873	153	TRUE	FALSE
838	8204	NRIP1	0.94275	0.000298284	0.000115367	0.000194024	1.94456e-05	0.117	0.883	879	25.3672	69	FALSE	TRUE
839	30820	KCNIP1	0.941185	3.27541e-05	4.01623e-06	3.05337e-05	0	0.021	0.979	46	2.78554	16	TRUE	FALSE
840	274	BIN1	0.940128	8.89504e-05	3.27479e-05	5.97818e-05	7.68287e-06	0.112	0.888	255	7.5647	51	FALSE	FALSE
841	5294	PIK3CG	0.938516	0.000107182	3.27927e-05	7.92629e-05	3.73804e-06	0.087	0.913	350	9.11521	46	TRUE	FALSE
842	4515	MTCP1	0.934623	8.77473e-07	3.05899e-07	6.11556e-07	2.31242e-08	0.118	0.882	9	0.0746238	6	FALSE	FALSE
843	2548	GAA	0.933283	1.45674e-05	4.43577e-06	1.08559e-05	1.05957e-06	0.077	0.923	86	1.23887	15	FALSE	FALSE
844	135644	TRIM40	0.931965	1.05369e-06	2.74751e-07	8.35803e-07	0	0.071	0.929	7	0.0896101	6	FALSE	FALSE
845	29924	EPN1	0.930024	5.61044e-05	2.51506e-05	3.32828e-05	1.42611e-05	0.113	0.887	148	4.77134	51	FALSE	FALSE
846	23483	TGDS	0.927713	1.47473e-06	3.54762e-07	1.20723e-06	0	0.073	0.927	14	0.125417	6	FALSE	FALSE
847	26548	ITGB1BP2	0.924837	1.23738e-05	3.89977e-06	9.1627e-06	4.2094e-07	0.09	0.91	85	1.05231	22	FALSE	FALSE
848	1628	DBP	0.92415	2.5879e-05	4.46694e-06	2.31695e-05	1.86645e-07	0.047	0.953	41	2.20085	17	FALSE	FALSE
849	8550	MAPKAPK5	0.922484	0.000120949	6.10237e-05	6.49611e-05	4.50974e-05	0.112	0.888	495	10.286	90	FALSE	FALSE
850	8091	HMGA2	0.919115	2.97712e-05	1.29055e-05	1.835e-05	5.33256e-06	0.144	0.856	190	2.53186	29	FALSE	FALSE
851	5925	RB1	0.914039	0.00153014	0.00068838	0.00092092	0.000319668	0.134	0.866	5221	130.129	258	FALSE	TRUE
852	94240	EPSTI1	0.911984	3.30459e-06	1.12414e-06	2.39088e-06	2.43781e-07	0.099	0.901	12	0.281035	13	FALSE	FALSE
853	4193	MDM2	0.911934	0.00302223	0.00189159	0.00123983	0.00163687	0.156	0.844	7635	257.023	428	TRUE	TRUE
854	8427	ZNF282	0.90803	1.01118e-05	3.32795e-06	7.47095e-06	0	0.163	0.837	93	0.859947	6	FALSE	FALSE
855	2205	FCER1A	0.906293	4.93938e-06	1.23135e-06	4.09142e-06	0	0.066	0.934	23	0.420065	9	FALSE	FALSE
856	5465	PPARA	0.905329	0.000231691	7.78878e-05	0.000169887	1.82912e-05	0.076	0.924	922	19.7039	58	FALSE	TRUE
857	57120	GOPC	0.901727	0.00111819	0.000313991	0.000891839	6.99239e-05	0.067	0.933	2041	95.095	95	FALSE	FALSE
858	4316	MMP7	0.899952	9.65782e-05	1.25134e-05	9.34103e-05	0	0.029	0.971	133	8.2134	17	FALSE	TRUE
859	56623	INPP5E	0.89931	2.49038e-06	8.32952e-07	1.84301e-06	0	0.12	0.88	33	0.211792	5	FALSE	FALSE
860	644186	SYCE3	0.899026	5.29495e-07	4.78997e-08	5.35686e-07	0	0.01	0.99	4	0.0450304	5	FALSE	FALSE
861	11190	CEP250	0.898881	1.53956e-05	6.62764e-06	9.7543e-06	3.05379e-06	0.11	0.89	64	1.3093	22	FALSE	FALSE
862	7068	THRB	0.898231	0.00015711	5.58015e-05	0.000112787	1.22947e-05	0.1	0.9	693	13.3613	73	FALSE	TRUE
863	7166	TPH1	0.898204	1.10771e-06	3.19058e-07	8.78032e-07	1.31666e-07	0.052	0.948	10	0.094204	6	FALSE	FALSE
864	3633	INPP5B	0.897593	2.94503e-06	8.96337e-07	2.28243e-06	1.18654e-07	0.073	0.927	9	0.250457	11	FALSE	FALSE
865	955		0.896908	2.58092e-07	9.47651e-08	1.821e-07	0	0.128	0.872	2	0.0219492	4	FALSE	FALSE
866	8654	PDE5A	0.893792	3.10224e-06	5.34244e-07	2.87315e-06	0	0.042	0.958	22	0.263827	5	FALSE	FALSE
867	197	AHSG	0.89063	3.46485e-05	9.43638e-06	2.83082e-05	4.16081e-07	0.072	0.928	143	2.94665	14	FALSE	FALSE
868	3024	HIST1H1A	0.889836	0.000121635	5.02138e-05	8.02634e-05	2.11412e-05	0.112	0.888	480	10.3443	74	FALSE	FALSE
869	836	CASP3	0.889773	0.0006679	0.000305426	0.000407378	0.000179521	0.096	0.904	1641	56.8009	173	TRUE	FALSE
870	1576	CYP3A4	0.887718	1.93536e-05	1.49214e-06	2.01207e-05	0	0.008	0.992	46	1.64591	10	FALSE	FALSE
871	79987	SVEP1	0.885168	1.92764e-07	2.35636e-08	1.91151e-07	0	0.023	0.977	1	0.0163934	5	FALSE	FALSE
872	2893	GRIA4	0.885144	6.47236e-06	1.66993e-06	5.4256e-06	6.42547e-08	0.068	0.932	16	0.550435	14	FALSE	FALSE
873	5337	PLD1	0.883592	2.03048e-05	8.49162e-06	1.33695e-05	3.64878e-06	0.108	0.892	81	1.7268	34	FALSE	FALSE
874	3937	LCP2	0.881619	0.000261712	8.79229e-05	0.000197125	3.13115e-06	0.121	0.879	1136	22.257	51	TRUE	FALSE
875	4082	MARCKS	0.877285	2.20915e-05	8.4269e-06	1.5576e-05	3.28254e-06	0.098	0.902	44	1.87875	31	FALSE	FALSE
876	51304	ZDHHC3	0.873201	2.11785e-06	3.01876e-07	2.07968e-06	0	0.023	0.977	9	0.180111	6	FALSE	FALSE
877	1843	DUSP1	0.869918	1.3345e-05	4.39065e-06	1.02934e-05	7.05851e-07	0.106	0.894	85	1.13492	20	FALSE	FALSE
878	558	AXL	0.869669	7.87062e-05	2.80509e-05	5.82467e-05	1.83849e-06	0.145	0.855	657	6.69349	34	TRUE	FALSE
879	7145	TNS1	0.868735	1.05211e-05	3.88345e-06	7.64065e-06	2.09975e-07	0.147	0.853	109	0.894761	14	FALSE	FALSE
880	6283	S100A12	0.865989	3.91954e-07	1.93947e-08	4.30212e-07	0	0.008	0.992	2	0.0333333	2	FALSE	FALSE
881	27250	PDCD4	0.86199	6.53709e-05	3.34885e-05	3.6987e-05	1.79328e-05	0.165	0.835	283	5.5594	38	FALSE	FALSE
882	10120	ACTR1B	0.859152	1.74191e-05	4.47777e-06	1.50629e-05	1.5719e-06	0.027	0.973	51	1.48139	23	FALSE	FALSE
883	6954	TCP11	0.856577	1.05297e-06	2.83742e-07	8.98029e-07	0	0.073	0.927	4	0.0895489	3	FALSE	FALSE
884	6310	ATXN1	0.854482	0.00200002	0.000983157	0.00119003	0.000565648	0.141	0.859	3996	170.089	292	FALSE	FALSE
885	25943	C20orf194	0.854364	1.4677e-07	6.18342e-08	9.94144e-08	0	0.163	0.837	3	0.0124819	3	FALSE	FALSE
886	1398	CRK	0.85329	0.00479448	0.00201058	0.00326254	0.0007125	0.134	0.866	14295	407.742	348	TRUE	FALSE
887	113691	TUBA3FP	0.852448	1.74599e-07	2.64639e-08	1.73777e-07	0	0.037	0.963	2	0.0148486	4	FALSE	FALSE
888	7917	BAG6	0.851511	0.00235402	0.000971482	0.00162363	0.000367925	0.12	0.88	4020	200.196	216	FALSE	FALSE
889	28996	HIPK2	0.85139	9.71366e-05	4.27682e-05	6.38584e-05	1.48842e-05	0.157	0.843	530	8.26088	71	FALSE	TRUE
890	4914	NTRK1	0.847846	0.00042612	0.000144088	0.000332645	8.15348e-06	0.11	0.89	2073	36.239	63	TRUE	FALSE
891	11133	KPTN	0.847798	7.62677e-06	1.70139e-06	6.98914e-06	0	0.045	0.955	19	0.648611	8	FALSE	FALSE
892	26994	RNF11	0.847661	0.000223214	6.62964e-05	0.000185118	2.87908e-05	0.054	0.946	472	18.983	102	FALSE	FALSE
893	84085	FBXO30	0.843401	7.95863e-06	2.01485e-06	7.04739e-06	3.51599e-07	0.045	0.955	117	0.676834	13	FALSE	FALSE
894	8997	KALRN	0.842383	7.92353e-06	3.11655e-06	5.7064e-06	9.07506e-07	0.126	0.874	23	0.673849	21	FALSE	FALSE
895	2589	GALNT1	0.841988	8.7856e-07	2.17065e-07	7.85634e-07	0	0.07	0.93	3	0.0747162	6	FALSE	FALSE
896	4915	NTRK2	0.838707	0.000144854	4.85708e-05	0.000114799	2.8552e-06	0.127	0.873	787	12.319	36	TRUE	FALSE
897	8073	PTP4A2	0.838237	2.43064e-06	3.16239e-07	2.52244e-06	0	0.025	0.975	2	0.206711	12	FALSE	FALSE
898	23162	MAPK8IP3	0.83625	2.72185e-05	9.81759e-06	2.08082e-05	1.72472e-06	0.111	0.889	75	2.31477	33	FALSE	FALSE
899	10045	SH2D3A	0.836134	7.87926e-06	2.88276e-06	5.97571e-06	0	0.147	0.853	80	0.670084	10	FALSE	FALSE
900	51343	FZR1	0.835386	0.00010576	4.37576e-05	7.42201e-05	2.00753e-05	0.105	0.895	217	8.99425	94	FALSE	FALSE
901	8470	SORBS2	0.835064	0.000155694	6.79026e-05	0.000105131	2.7502e-05	0.138	0.862	523	13.2408	58	TRUE	FALSE
902	8425	LTBP4	0.833037	1.28345e-05	3.53529e-06	1.1163e-05	0	0.091	0.909	24	1.0915	14	FALSE	FALSE
903	4214	MAP3K1	0.83164	0.00057332	0.000283462	0.000348537	0.000171329	0.125	0.875	1807	48.7574	158	TRUE	FALSE
904	55274	PHF10	0.831191	1.7071e-05	4.80413e-06	1.47582e-05	3.44593e-07	0.082	0.918	28	1.45178	21	FALSE	FALSE
905	91851	CHRDL1	0.831033	2.51514e-07	2.04132e-08	2.78088e-07	0	0.008	0.992	4	0.0213897	2	FALSE	FALSE
906	83596	BCL2L12	0.83024	1.91666e-06	8.19337e-07	1.32169e-06	4.28071e-07	0.108	0.892	42	0.163	7	FALSE	FALSE
907	7343	UBTF	0.829932	9.75034e-05	4.31435e-05	6.54993e-05	1.73404e-05	0.138	0.862	280	8.29208	63	FALSE	FALSE
908	57556	SEMA6A	0.828882	1.01048e-05	2.76197e-06	8.85874e-06	1.52709e-07	0.056	0.944	55	0.859354	9	FALSE	FALSE
909	4607	MYBPC3	0.82767	3.86989e-05	8.03023e-06	3.70543e-05	5.22605e-07	0.051	0.949	106	3.29111	23	FALSE	FALSE
910	7410	VAV2	0.827484	0.000166379	7.57451e-05	0.000109529	2.50647e-05	0.167	0.833	808	14.1495	75	TRUE	FALSE
911	92714	ARRDC1	0.827205	2.84817e-06	6.43976e-07	2.66463e-06	0	0.047	0.953	9	0.24222	13	FALSE	FALSE
912	10746	MAP3K2	0.826859	3.01793e-05	1.13397e-05	2.27845e-05	1.11492e-06	0.125	0.875	194	2.56657	32	TRUE	FALSE
913	699	BUB1	0.826276	0.000348516	0.000130052	0.000264396	6.30523e-05	0.061	0.939	1090	29.6392	120	FALSE	FALSE
914	1432	MAPK14	0.825401	0.00231496	0.00128167	0.00125187	0.000970259	0.129	0.871	6489	196.874	336	TRUE	FALSE
915	28987	NOB1	0.825157	8.92172e-06	3.16069e-06	6.98173e-06	6.82031e-07	0.108	0.892	70	0.758738	15	FALSE	FALSE
916	829	CAPZA1	0.824436	0.00017786	9.18732e-05	0.000104297	5.00105e-05	0.182	0.818	745	15.1259	80	FALSE	FALSE
917	914	CD2	0.823866	4.9946e-05	1.6022e-05	4.11765e-05	3.94108e-07	0.101	0.899	206	4.2476	23	FALSE	FALSE
918	23682	RAB38	0.823	2.04635e-06	7.13632e-07	1.61935e-06	0	0.112	0.888	37	0.17403	8	FALSE	TRUE
919	6171	RPL41	0.8227	3.08304e-06	6.45212e-07	2.9632e-06	8.33237e-08	0.021	0.979	19	0.262194	8	FALSE	FALSE
920	581	BAX	0.822463	0.000107709	4.30163e-05	7.86578e-05	2.1111e-05	0.077	0.923	343	9.16004	78	FALSE	FALSE
921	2057	EPOR	0.821822	0.000244269	8.33193e-05	0.000195845	1.27743e-06	0.067	0.933	1151	20.7736	46	TRUE	FALSE
922	134266	GRPEL2	0.821412	6.21497e-07	2.22173e-07	4.86144e-07	0	0.136	0.864	13	0.0528546	4	FALSE	FALSE
923	3559	IL2RA	0.821339	6.07046e-06	2.4224e-06	4.4416e-06	6.4308e-07	0.107	0.893	22	0.516256	12	FALSE	FALSE
924	8491	MAP4K3	0.820695	1.1822e-05	4.55889e-06	8.84991e-06	3.84387e-07	0.16	0.84	58	1.00539	13	FALSE	FALSE
925	834	CASP1	0.819476	0.000389566	6.57268e-05	0.000395178	5.08057e-06	0.038	0.962	839	33.1302	57	FALSE	FALSE
926	51562	MBIP	0.819418	0.000114091	4.26026e-05	8.72429e-05	1.35756e-05	0.099	0.901	310	9.70275	51	FALSE	FALSE
927	6574	SLC20A1	0.81931	1.92819e-05	6.84124e-06	1.51842e-05	0	0.155	0.845	120	1.63981	7	FALSE	FALSE
928	5979	RET	0.818903	0.00031129	0.000133422	0.000217202	3.37053e-05	0.157	0.843	1561	26.4733	75	TRUE	FALSE
929	221935	SDK1	0.815987	1.04621e-06	3.15702e-07	8.95244e-07	0	0.099	0.901	20	0.0889739	4	FALSE	FALSE
930	5029	P2RY2	0.815899	1.32261e-05	5.23971e-06	9.7885e-06	2.97311e-08	0.174	0.826	102	1.1248	9	FALSE	FALSE
931	6794	STK11	0.814801	0.000334219	0.000122341	0.000260036	6.83661e-05	0.047	0.953	909	28.4233	133	FALSE	FALSE
932	9402	GRAP2	0.810522	0.000339195	0.000116105	0.000275243	1.09671e-05	0.081	0.919	1153	28.8465	54	TRUE	FALSE
933	409	ARRB2	0.809177	0.00280164	0.00150512	0.00160228	0.00111149	0.122	0.878	8145	238.263	343	TRUE	FALSE
934	394	ARHGAP5	0.809135	2.59644e-05	6.42352e-06	2.41504e-05	7.2076e-07	0.044	0.956	75	2.20812	19	FALSE	FALSE
935	1267	CNP	0.808336	8.87957e-06	3.26171e-06	6.94991e-06	1.41314e-06	0.063	0.937	82	0.755155	17	FALSE	FALSE
936	60491	NIF3L1	0.808116	0.000339164	0.000116737	0.000275242	3.0071e-05	0.083	0.917	611	28.8439	128	FALSE	FALSE
937	2122	MECOM	0.80749	4.11782e-05	9.08239e-06	3.97476e-05	1.35055e-06	0.05	0.95	156	3.50196	23	FALSE	TRUE
938	10043	TOM1	0.804795	2.94876e-05	8.92523e-06	2.55498e-05	1.87686e-06	0.06	0.94	43	2.50774	36	FALSE	FALSE
939	128178	EDARADD	0.801833	8.23533e-06	1.9338e-06	7.85891e-06	8.81408e-08	0.042	0.958	19	0.700365	14	FALSE	FALSE
940	3297	HSF1	0.801752	0.000308112	0.000114756	0.000241168	4.82696e-05	0.087	0.913	930	26.2031	114	FALSE	FALSE
941	8648	NCOA1	0.801433	0.000350615	0.000139934	0.000262881	1.95048e-05	0.112	0.888	1345	29.8177	91	FALSE	TRUE
942	7533	YWHAH	0.797541	0.00189751	0.000862445	0.00129782	0.000442097	0.106	0.894	5299	161.372	276	TRUE	FALSE
943	9639	ARHGEF10	0.797433	1.82268e-06	5.79086e-07	1.5595e-06	0	0.093	0.907	7	0.155008	8	FALSE	FALSE
944	5901	RAN	0.796908	0.000369738	0.000221566	0.000185934	0.00019117	0.124	0.876	1000	31.444	142	FALSE	FALSE
945	8411	EEA1	0.794061	0.000138329	2.4546e-05	0.000143292	5.26035e-06	0.016	0.984	268	11.764	50	FALSE	FALSE
946	23118	TAB2	0.792462	0.000319101	0.000155016	0.000207057	9.2283e-05	0.105	0.895	1268	27.1376	109	TRUE	FALSE
947	55964	SEPT3	0.791648	3.41757e-06	1.08577e-06	2.9455e-06	0	0.092	0.908	23	0.290643	16	FALSE	FALSE
948	9064	MAP3K6	0.791096	3.26203e-06	1.3778e-06	2.3818e-06	3.83139e-07	0.141	0.859	49	0.277416	10	FALSE	FALSE
949	64852	TUT1	0.788916	7.08881e-06	2.69654e-06	5.56748e-06	8.14008e-07	0.093	0.907	14	0.602861	23	FALSE	FALSE
950	54457	TAF7L	0.78509	3.04881e-06	1.19105e-06	2.3663e-06	1.94108e-07	0.124	0.876	10	0.259283	7	FALSE	FALSE
951	51176	LEF1	0.783644	0.000140854	5.54788e-05	0.000108946	1.98521e-05	0.099	0.901	414	11.9788	62	FALSE	TRUE
952	5596	MAPK4	0.779787	1.52321e-05	6.1102e-06	1.1698e-05	2.79198e-07	0.183	0.817	165	1.2954	18	FALSE	FALSE
953	5801	PTPRR	0.779226	1.3451e-06	4.14043e-07	1.19485e-06	0	0.085	0.915	6	0.114393	7	FALSE	FALSE
954	23365	ARHGEF12	0.776853	4.58828e-05	6.71427e-06	5.04195e-05	7.63547e-08	0.014	0.986	158	3.90206	15	TRUE	FALSE
955	9372	ZFYVE9	0.77659	9.73127e-05	2.8862e-05	8.81426e-05	6.04088e-06	0.045	0.955	245	8.27586	49	FALSE	TRUE
956	81030	ZBP1	0.77487	9.951e-06	3.76836e-06	7.97893e-06	7.18394e-07	0.133	0.867	13	0.846273	18	FALSE	FALSE
957	3842	TNPO1	0.774405	3.39623e-05	2.0232e-05	1.77301e-05	1.58715e-05	0.2	0.8	105	2.88829	55	FALSE	FALSE
958	84687	PPP1R9B	0.771138	0.000214532	4.40998e-05	0.000221014	3.49569e-06	0.036	0.964	576	18.2447	44	FALSE	FALSE
959	2810	SFN	0.771024	0.000872211	0.000425739	0.000579063	0.000252821	0.121	0.879	2787	74.1763	198	FALSE	FALSE
960	3054	HCFC1	0.769668	0.000223506	0.000102921	0.000156672	4.86589e-05	0.12	0.88	895	19.0079	95	FALSE	FALSE
961	57786	RBAK	0.768829	4.64206e-05	1.74465e-05	3.76861e-05	1.87448e-06	0.117	0.883	153	3.94779	29	FALSE	FALSE
962	5062	PAK2	0.768226	0.000493919	0.000227126	0.000347284	0.00011032	0.121	0.879	2274	42.0048	137	TRUE	FALSE
963	11060	WWP2	0.768129	0.000167752	7.69614e-05	0.000118198	3.58689e-05	0.128	0.872	468	14.2663	96	FALSE	FALSE
964	23527	ACAP2	0.768107	6.14477e-07	1.41373e-07	6.15935e-07	0	0.045	0.954	6	0.0522576	5	FALSE	FALSE
965	78995	C17orf53	0.765689	3.2831e-06	1.26901e-06	2.63043e-06	0	0.165	0.835	46	0.279208	6	FALSE	FALSE
966	1027	CDKN1B	0.765107	0.000102232	4.62196e-05	7.32087e-05	2.7278e-05	0.087	0.913	310	8.69423	93	FALSE	FALSE
967	355	FAS	0.763661	0.000177717	6.91892e-05	0.000142116	2.83927e-05	0.083	0.917	568	15.1138	75	TRUE	FALSE
968	23645	PPP1R15A	0.762963	2.13879e-05	5.39455e-06	2.09621e-05	1.99099e-06	0.03	0.97	58	1.81891	27	FALSE	FALSE
969	7376	NR1H2	0.762435	0.000257057	0.000106812	0.00019706	2.41287e-05	0.148	0.852	758	21.8611	65	FALSE	TRUE
970	51086	TNNI3K	0.76223	5.40329e-05	2.54362e-05	3.75172e-05	1.21924e-05	0.139	0.861	192	4.59518	51	FALSE	FALSE
971	22807	IKZF2	0.759179	4.21894e-05	1.57305e-05	3.4852e-05	2.0712e-06	0.124	0.876	160	3.58796	20	FALSE	FALSE
972	25	ABL1	0.758626	0.00477323	0.00237721	0.00315837	0.00109204	0.157	0.843	14674	405.935	377	TRUE	FALSE
973	3275	PRMT2	0.758366	4.10738e-05	2.00179e-05	2.77649e-05	6.4287e-06	0.179	0.821	111	3.49308	28	FALSE	FALSE
974	31	ACACA	0.757641	9.9048e-05	5.16657e-05	6.25392e-05	3.50706e-05	0.133	0.867	296	8.42344	70	FALSE	FALSE
975	5524	PTPA	0.757414	6.25135e-05	3.19865e-05	4.03042e-05	1.94356e-05	0.146	0.854	195	5.31639	57	FALSE	FALSE
976	116211	TM4SF19	0.756626	3.46896e-06	8.60121e-07	3.44799e-06	0	0.064	0.936	11	0.295014	5	FALSE	FALSE
977	9271	PIWIL1	0.7548	3.40378e-06	1.3704e-06	2.69394e-06	3.53874e-07	0.117	0.883	60	0.289471	13	FALSE	FALSE
978	8607	RUVBL1	0.75253	0.00105995	0.000572266	0.00064806	0.000424399	0.097	0.903	2936	90.1425	227	TRUE	FALSE
979	3718	JAK3	0.75006	0.000367411	0.000169111	0.000264378	4.90759e-05	0.157	0.843	1209	31.2461	90	TRUE	FALSE
980	79872	CBLL1	0.749081	1.07214e-05	4.63025e-06	8.13148e-06	9.28425e-07	0.154	0.846	85	0.91179	12	FALSE	FALSE
981	9675	TTI1	0.748322	1.07076e-05	4.20357e-06	8.69147e-06	9.74359e-07	0.107	0.893	54	0.910616	30	FALSE	FALSE
982	124997	WDR81	0.747967	1.66897e-05	6.29465e-06	1.38977e-05	2.99965e-08	0.164	0.836	99	1.41936	8	FALSE	FALSE
983	6868	ADAM17	0.747447	0.000135349	3.71507e-05	0.000131378	3.07394e-06	0.08	0.92	353	11.5106	29	FALSE	FALSE
984	1801	DPH1	0.74615	3.08167e-06	1.39218e-06	2.26428e-06	4.51186e-07	0.144	0.856	52	0.262077	9	FALSE	FALSE
985	27085	MTBP	0.745514	4.7792e-06	2.15561e-06	3.51917e-06	0	0.199	0.801	79	0.406443	5	FALSE	FALSE
986	983	CDK1	0.74513	0.00182575	0.00114178	0.000917925	0.000918742	0.177	0.823	5434	155.269	406	FALSE	FALSE
987	5747	PTK2	0.74376	0.00139376	0.000631203	0.00102527	0.000157884	0.137	0.863	4888	118.531	183	TRUE	FALSE
988	2241	FER	0.743028	6.24701e-05	2.17528e-05	5.47992e-05	1.41968e-06	0.106	0.894	386	5.31271	31	TRUE	FALSE
989	4833	NME4	0.740783	1.13164e-05	3.91582e-06	9.99016e-06	3.03972e-07	0.109	0.891	118	0.962388	21	FALSE	FALSE
990	6710	SPTB	0.739262	1.45262e-05	5.5767e-06	1.2106e-05	0	0.17	0.83	79	1.23537	18	FALSE	FALSE
991	79574	EPS8L3	0.738843	1.71265e-06	4.96892e-07	1.64549e-06	0	0.079	0.921	4	0.145651	5	FALSE	FALSE
992	9846	GAB2	0.738126	0.00011819	3.36687e-05	0.000114508	1.35897e-06	0.05	0.95	573	10.0513	46	TRUE	FALSE
993	9324	HMGN3	0.733719	9.39658e-06	4.47249e-06	6.71113e-06	7.69762e-07	0.212	0.788	78	0.799122	12	FALSE	FALSE
994	998	CDC42	0.733586	0.000811833	0.000375735	0.000594475	0.000175203	0.115	0.885	2783	69.0415	210	TRUE	FALSE
995	3845	KRAS	0.729937	0.000229586	0.000118302	0.000152458	7.23497e-05	0.132	0.868	902	19.5249	80	FALSE	FALSE
996	881	CCIN	0.728691	5.9784e-07	1.63819e-07	5.95618e-07	0	0.07	0.93	5	0.0508427	2	FALSE	FALSE
997	1050	CEBPA	0.728654	0.00032473	0.000157105	0.000230047	6.36553e-05	0.147	0.853	1323	27.6163	115	FALSE	TRUE
998	10401	PIAS3	0.727856	0.000140465	4.12269e-05	0.000136343	1.57756e-05	0.036	0.964	465	11.9457	56	FALSE	TRUE
999	5916	RARG	0.723509	5.37967e-05	2.12608e-05	4.49696e-05	3.97633e-06	0.119	0.881	298	4.57509	44	FALSE	FALSE
1000	23269	MGA	0.721238	1.66387e-05	6.20617e-06	1.44647e-05	8.18632e-07	0.104	0.896	137	1.41502	26	FALSE	FALSE
1001	29109	FHOD1	0.721	3.03e-05	1.24439e-05	2.47657e-05	4.06173e-06	0.1	0.9	60	2.57683	30	FALSE	FALSE
1002	4636	MYL5	0.713977	1.57077e-07	4.74294e-08	1.53573e-07	0	0.087	0.913	2	0.0133585	2	FALSE	FALSE
1003	83636	C19orf12	0.713977	1.57077e-07	4.74294e-08	1.53573e-07	0	0.087	0.913	2	0.0133585	2	FALSE	FALSE
1004	23157	SEPT6	0.712253	2.65545e-05	7.55467e-06	2.66756e-05	7.81346e-07	0.091	0.909	125	2.2583	23	FALSE	FALSE
1005	817	CAMK2D	0.708781	0.000137687	5.47831e-05	0.000116968	1.98197e-05	0.09	0.91	499	11.7095	62	FALSE	FALSE
1006	51366	UBR5	0.708764	0.00024672	0.000112391	0.000189527	6.1579e-05	0.104	0.896	952	20.9821	101	FALSE	FALSE
1007	6711	SPTBN1	0.708419	0.000349371	0.000199762	0.000211188	0.000130192	0.179	0.821	1366	29.7119	128	FALSE	FALSE
1008	9205	ZMYM5	0.708064	2.41386e-07	7.89967e-08	2.29343e-07	0	0.142	0.858	2	0.0205285	4	FALSE	FALSE
1009	117583	PARD3B	0.707548	4.98592e-06	7.8735e-07	5.93398e-06	0	0.022	0.978	27	0.424023	9	FALSE	TRUE
1010	10238	DCAF7	0.703511	5.15183e-05	2.80784e-05	3.33184e-05	1.6874e-05	0.159	0.841	194	4.38132	50	FALSE	FALSE
1011	23518	R3HDM1	0.702986	1.92764e-07	3.06864e-08	2.30556e-07	0	0.029	0.971	1	0.0163934	3	FALSE	FALSE
1012	10058	ABCB6	0.701095	3.32471e-06	1.34702e-06	2.82087e-06	0	0.167	0.833	45	0.282747	7	FALSE	FALSE
1013	54700	RRN3	0.700411	7.47178e-06	3.05007e-06	6.31302e-06	1.00817e-06	0.126	0.874	48	0.63543	25	FALSE	FALSE
1014	4897	NRCAM	0.699475	1.29292e-05	5.16547e-06	1.10993e-05	0	0.178	0.822	88	1.09955	10	FALSE	FALSE
1015	5315	PKM	0.697218	0.000294842	0.000190073	0.000150268	0.000153368	0.202	0.798	906	25.0746	138	FALSE	FALSE
1016	4739	NEDD9	0.695768	0.000376061	0.000147698	0.000328217	2.60361e-05	0.101	0.899	1299	31.9818	72	TRUE	FALSE
1017	6927	HNF1A	0.695743	9.34999e-05	4.30802e-05	7.24689e-05	1.86848e-05	0.123	0.877	275	7.95161	54	FALSE	FALSE
1018	92912	UBE2Q2	0.695651	9.55354e-06	2.82579e-06	9.67115e-06	1.63607e-07	0.07	0.93	16	0.812471	21	FALSE	FALSE
1019	51307	FAM53C	0.695556	3.49337e-06	1.34629e-06	3.08686e-06	1.48843e-07	0.112	0.888	10	0.297091	11	FALSE	FALSE
1020	2767	GNA11	0.694682	9.66622e-05	1.75134e-05	0.000113935	0	0.026	0.974	345	8.22054	25	FALSE	FALSE
1021	6429	SRSF4	0.69367	4.79915e-05	2.42813e-05	3.41808e-05	1.17261e-05	0.15	0.85	214	4.08139	50	FALSE	FALSE
1022	3467	IFNW1	0.692781	2.78287e-06	7.48836e-07	2.93605e-06	0	0.067	0.933	3	0.236667	3	FALSE	FALSE
1023	79071	ELOVL6	0.691727	5.5377e-06	2.14105e-06	4.91039e-06	0	0.173	0.827	39	0.470948	3	FALSE	FALSE
1024	5336	PLCG2	0.689479	0.000203732	7.56387e-05	0.000185783	2.7029e-06	0.099	0.901	1282	17.3262	66	TRUE	FALSE
1025	481	ATP1B1	0.688548	3.1376e-05	8.99093e-06	3.25105e-05	5.93133e-07	0.052	0.948	42	2.66834	32	FALSE	FALSE
1026	388325	SCIMP	0.687328	7.01162e-07	1.76253e-07	7.63695e-07	0	0.057	0.942	3	0.0596296	2	FALSE	FALSE
1027	64092	SAMSN1	0.686835	7.26631e-06	2.37054e-06	7.12802e-06	1.63314e-07	0.073	0.927	28	0.617956	12	FALSE	FALSE
1028	5638	PRRG1	0.684755	1.16422e-07	3.66028e-08	1.16566e-07	0	0.104	0.896	1	0.00990099	5	FALSE	FALSE
1029	80301	PLEKHO2	0.684294	1.92897e-07	7.63891e-08	1.70259e-07	0	0.124	0.876	2	0.0164047	3	FALSE	FALSE
1030	23580	CDC42EP4	0.683121	3.82699e-06	1.24979e-06	3.77268e-06	2.90076e-07	0.059	0.941	54	0.325463	14	FALSE	FALSE
1031	22899	ARHGEF15	0.682544	1.43008e-06	5.05086e-07	1.35522e-06	0	0.121	0.879	3	0.12162	11	FALSE	FALSE
1032	56141	PCDHA7	0.682256	3.28757e-07	1.07532e-07	3.24255e-07	0	0.089	0.911	2	0.0279588	3	FALSE	FALSE
1033	5914	RARA	0.681754	0.000906811	0.000460661	0.000654415	0.000159251	0.179	0.821	3270	77.1188	162	FALSE	TRUE
1034	1495	CTNNA1	0.681684	0.000200571	8.0121e-05	0.000176694	3.81156e-05	0.077	0.923	713	17.0573	87	FALSE	FALSE
1035	27	ABL2	0.680907	0.000110009	4.46105e-05	9.60467e-05	1.00775e-05	0.105	0.895	408	9.35564	52	TRUE	FALSE
1036	56899	ANKS1B	0.678056	2.20955e-05	9.35645e-06	1.87876e-05	0	0.156	0.844	174	1.87909	12	FALSE	FALSE
1037	3953	LEPR	0.675929	4.26843e-05	1.64014e-05	3.88841e-05	9.40176e-07	0.122	0.878	143	3.63004	27	TRUE	FALSE
1038	8239	USP9X	0.6747	0.000210206	9.10945e-05	0.000176539	4.98908e-05	0.07	0.93	664	17.8767	110	FALSE	TRUE
1039	5756	TWF1	0.674665	2.83212e-05	1.0009e-05	2.71426e-05	1.6673e-06	0.08	0.92	59	2.40855	42	FALSE	FALSE
1040	5229	PGGT1B	0.673988	1.24861e-06	1.68133e-07	1.60311e-06	0	0.021	0.979	3	0.106187	11	FALSE	FALSE
1041	22841	RAB11FIP2	0.673933	3.80058e-05	1.31147e-05	3.6934e-05	2.4067e-06	0.094	0.906	91	3.23217	36	FALSE	FALSE
1042	283	ANG	0.672684	4.66653e-05	5.17065e-06	6.16852e-05	0	0.015	0.985	117	3.9686	12	FALSE	FALSE
1043	55843	ARHGAP15	0.671989	2.16844e-05	7.46962e-06	2.11533e-05	0	0.118	0.882	113	1.84413	8	FALSE	FALSE
1044	6764	ST5	0.67193	2.79831e-06	1.07848e-06	2.55954e-06	2.13327e-07	0.094	0.906	30	0.23798	12	FALSE	FALSE
1045	6708	SPTA1	0.669705	5.45609e-05	2.23708e-05	4.8066e-05	4.80775e-06	0.114	0.886	213	4.64007	40	FALSE	FALSE
1046	10188	TNK2	0.669239	0.000496243	0.000226928	0.000402419	8.37063e-05	0.126	0.874	1528	42.2025	98	TRUE	FALSE
1047	7020	TFAP2A	0.669037	7.1303e-05	3.72578e-05	5.08869e-05	2.20168e-05	0.132	0.868	336	6.06389	59	FALSE	FALSE
1048	55359	STYK1	0.6671	4.69309e-06	1.67108e-06	4.53007e-06	2.44772e-07	0.107	0.893	58	0.399119	13	FALSE	FALSE
1049	23433	RHOQ	0.665349	2.74636e-05	1.18578e-05	2.34549e-05	1.85932e-07	0.148	0.852	159	2.33561	23	FALSE	FALSE
1050	5598	MAPK7	0.664937	0.000132506	5.21433e-05	0.000120858	2.22885e-05	0.088	0.912	330	11.2688	69	FALSE	FALSE
1051	146722	CD300LF	0.664231	2.03261e-06	6.99218e-07	2.00742e-06	0	0.103	0.897	6	0.172861	4	FALSE	FALSE
1052	10451	VAV3	0.66351	6.21325e-05	2.51553e-05	5.57296e-05	8.39141e-07	0.141	0.859	483	5.284	30	TRUE	FALSE
1053	7110	TMF1	0.660733	2.45303e-05	1.02397e-05	2.16285e-05	2.27858e-06	0.115	0.885	55	2.08616	18	FALSE	FALSE
1054	5063	PAK3	0.660198	1.31052e-05	5.57367e-06	1.14081e-05	9.83525e-07	0.136	0.864	49	1.11452	25	FALSE	FALSE
1055	1020	CDK5	0.659796	0.00137716	0.00092703	0.000682233	0.000769313	0.198	0.802	4165	117.12	285	TRUE	FALSE
1056	90865	IL33	0.658815	6.29955e-06	1.4823e-06	7.31199e-06	0	0.057	0.943	19	0.535739	9	TRUE	FALSE
1057	81	ACTN4	0.658464	0.000376892	0.000185522	0.000290631	9.34757e-05	0.123	0.877	1098	32.0524	103	FALSE	FALSE
1058	7200	TRH	0.65651	2.82232e-06	5.52076e-07	3.45804e-06	0	0.032	0.968	5	0.240021	5	FALSE	FALSE
1059	3662	IRF4	0.656261	2.9773e-05	1.06679e-05	2.91121e-05	5.98593e-08	0.08	0.92	118	2.53202	25	FALSE	FALSE
1060	55681	SCYL2	0.655287	7.85519e-05	3.82429e-05	6.15134e-05	2.03865e-05	0.113	0.887	145	6.68036	47	FALSE	FALSE
1061	6406	SEMG1	0.654388	7.42174e-05	2.72156e-05	7.18255e-05	1.50898e-06	0.115	0.885	197	6.31174	15	FALSE	FALSE
1062	10780	ZNF234	0.652341	9.11521e-08	1.91666e-08	1.10349e-07	0	0.04	0.96	1	0.00775194	3	FALSE	FALSE
1063	10049	DNAJB6	0.651834	9.37534e-05	4.06277e-05	8.1502e-05	2.2683e-05	0.061	0.939	298	7.97317	59	FALSE	FALSE
1064	2444	FRK	0.651347	2.13226e-05	8.22677e-06	2.01058e-05	1.77304e-06	0.117	0.883	95	1.81336	28	FALSE	FALSE
1065	81025	GJA9	0.65023	9.14335e-08	4.18105e-08	7.63161e-08	0	0.16	0.84	2	0.00777587	2	FALSE	FALSE
1066	5793	PTPRG	0.647816	3.42404e-05	1.14748e-05	3.51421e-05	3.31074e-07	0.08	0.92	238	2.91194	27	TRUE	FALSE
1067	896	CCND3	0.644101	5.5316e-05	2.88967e-05	4.10173e-05	1.64522e-05	0.139	0.861	182	4.70429	52	FALSE	FALSE
1068	7097	TLR2	0.642327	8.557e-05	3.25227e-05	8.2586e-05	5.23765e-06	0.11	0.89	190	7.27722	37	FALSE	FALSE
1069	357	SHROOM2	0.642248	7.73026e-07	2.21511e-07	8.58726e-07	0	0.064	0.936	8	0.0657412	7	FALSE	FALSE
1070	6197	RPS6KA3	0.640249	0.000199512	0.000102776	0.000151091	4.82787e-05	0.151	0.849	718	16.9673	84	TRUE	FALSE
1071	30011	SH3KBP1	0.640055	0.00100448	0.000571592	0.000676325	0.000323596	0.168	0.832	3423	85.4247	202	TRUE	FALSE
1072	374899	ZNF829	0.638455	1.08777e-06	3.6189e-07	1.13693e-06	0	0.096	0.904	6	0.0925085	6	FALSE	FALSE
1073	57521	RPTOR	0.638296	0.000112406	4.01505e-05	0.0001132	1.6874e-05	0.049	0.951	313	9.55942	69	FALSE	FALSE
1074	55003	PAK1IP1	0.637964	3.22697e-06	1.43572e-06	2.80777e-06	4.68423e-07	0.105	0.895	7	0.274435	9	FALSE	FALSE
1075	23463	ICMT	0.637674	5.50883e-07	1.61384e-07	6.10812e-07	0	0.082	0.918	3	0.0468493	8	FALSE	FALSE
1076	958	CD40	0.637497	9.94725e-05	5.39095e-05	7.14716e-05	2.93611e-05	0.14	0.86	243	8.45954	59	FALSE	FALSE
1077	27004	TCL6	0.636773	3.45842e-07	1.17949e-07	3.57886e-07	0	0.107	0.893	1	0.0294118	2	FALSE	FALSE
1078	10632	ATP5MG	0.635447	1.26668e-05	5.64233e-06	1.10544e-05	7.18538e-07	0.152	0.848	78	1.07723	18	FALSE	FALSE
1079	5004	ORM1	0.634543	9.2741e-06	1.899e-06	1.16227e-05	0	0.036	0.964	27	0.788707	10	FALSE	FALSE
1080	4862	NPAS2	0.634117	3.59824e-05	8.82454e-06	4.28279e-05	2.12159e-06	0.063	0.937	51	3.06009	22	FALSE	FALSE
1081	9047	SH2D2A	0.633584	0.000225988	5.20902e-05	0.000274466	2.15674e-06	0.039	0.961	848	19.2189	39	TRUE	FALSE
1082	4638	MYLK	0.633005	3.79138e-05	1.5142e-05	3.59742e-05	3.13385e-06	0.103	0.897	261	3.22434	32	TRUE	FALSE
1083	100101267	POM121C	0.632483	2.51347e-06	9.46745e-07	2.4771e-06	0	0.088	0.912	3	0.213755	5	FALSE	FALSE
1084	25853	DCAF12	0.631634	1.06502e-06	3.97528e-07	1.05678e-06	6.19281e-08	0.1	0.9	20	0.0905739	10	FALSE	FALSE
1085	352954	CASTOR3	0.630726	4.31149e-07	1.98394e-07	3.69027e-07	0	0.167	0.833	2	0.0366667	3	FALSE	FALSE
1086	8518	ELP1	0.629976	5.86965e-05	3.38303e-05	3.94717e-05	2.12133e-05	0.171	0.829	203	4.99179	61	FALSE	FALSE
1087	55818	KDM3A	0.629966	1.22901e-05	3.87993e-06	1.33502e-05	7.22946e-07	0.061	0.939	34	1.0452	17	FALSE	FALSE
1088	8519	IFITM1	0.629407	1.90722e-05	6.50514e-06	1.99664e-05	0	0.129	0.871	98	1.62197	5	FALSE	FALSE
1089	1856	DVL2	0.628835	0.000363401	0.000211593	0.000241411	0.00012102	0.192	0.808	1002	30.9051	132	FALSE	FALSE
1090	26039	SS18L1	0.628623	6.51984e-05	2.51789e-05	6.36623e-05	4.81153e-06	0.099	0.901	115	5.54474	45	FALSE	FALSE
1091	84448	ABLIM2	0.628565	3.67919e-06	1.3175e-06	3.75727e-06	0	0.086	0.914	7	0.312893	7	FALSE	FALSE
1092	27086	FOXP1	0.628486	2.92502e-05	1.29853e-05	2.58796e-05	3.42818e-06	0.132	0.868	77	2.48756	37	FALSE	FALSE
1093	5664	PSEN2	0.627617	0.000109343	3.99152e-05	0.000110621	7.06718e-06	0.1	0.9	400	9.29893	68	FALSE	FALSE
1094	6667	SP1	0.625797	0.00174168	0.000964207	0.00124237	0.000511807	0.182	0.818	6408	148.119	256	FALSE	TRUE
1095	10570	DPYSL4	0.623889	1.15915e-05	4.67815e-06	1.1081e-05	0	0.157	0.843	77	0.985788	9	FALSE	FALSE
1096	51341	ZBTB7A	0.622018	2.08739e-05	9.63494e-06	1.80685e-05	1.8632e-06	0.15	0.85	65	1.7752	29	FALSE	TRUE
1097	80146	UXS1	0.621857	1.09894e-07	4.81772e-08	9.92454e-08	0	0.185	0.815	1	0.00934579	2	FALSE	FALSE
1098	23071	ERP44	0.621687	2.46575e-05	1.01617e-05	2.33169e-05	2.61135e-06	0.095	0.905	64	2.09698	40	FALSE	FALSE
1099	7006	TEC	0.621354	0.000117013	4.26618e-05	0.000119659	5.10546e-07	0.105	0.895	679	9.95122	46	TRUE	FALSE
1100	2017	CTTN	0.620427	0.000986399	0.00050179	0.000781089	0.000185236	0.16	0.84	3377	83.8873	183	TRUE	FALSE
1101	4170	MCL1	0.619293	9.80233e-05	3.66011e-05	9.91811e-05	8.38255e-06	0.084	0.916	403	8.33629	54	FALSE	FALSE
1102	4352	MPL	0.619086	3.63008e-06	1.22691e-06	3.88179e-06	8.24211e-08	0.103	0.897	14	0.308716	11	FALSE	FALSE
1103	8569	MKNK1	0.61864	2.92616e-05	1.48756e-05	2.32543e-05	8.7499e-06	0.125	0.875	94	2.48853	41	FALSE	FALSE
1104	51621	KLF13	0.618018	1.56128e-05	6.73208e-06	1.43696e-05	4.7181e-07	0.145	0.855	68	1.32777	15	FALSE	FALSE
1105	51533	PHF7	0.617123	9.01246e-06	1.82642e-06	1.16444e-05	0	0.033	0.967	36	0.766455	16	FALSE	FALSE
1106	26056	RAB11FIP5	0.616624	2.40462e-05	7.53361e-06	2.67791e-05	8.67856e-07	0.062	0.938	71	2.04499	26	FALSE	FALSE
1107	284	ANGPT1	0.615069	7.31647e-07	1.43485e-07	9.56254e-07	0	0.023	0.977	2	0.0622222	5	FALSE	FALSE
1108	55014	STX17	0.614383	2.05977e-05	7.63015e-06	2.11066e-05	7.90553e-07	0.086	0.914	93	1.75171	26	FALSE	FALSE
1109	54106	TLR9	0.614335	3.60299e-05	1.04366e-05	4.16601e-05	3.9401e-07	0.057	0.943	109	3.06413	28	FALSE	FALSE
1110	4793	NFKBIB	0.613833	0.000304678	0.000142465	0.000264262	7.49081e-05	0.1	0.9	750	25.911	88	FALSE	FALSE
1111	1847	DUSP5	0.613403	1.74833e-07	7.23386e-08	1.67091e-07	0	0.141	0.859	2	0.0148685	4	FALSE	FALSE
1112	3903	LAIR1	0.612577	1.57805e-06	6.06059e-07	1.58672e-06	0	0.117	0.883	6	0.134204	5	FALSE	FALSE
1113	8915	BCL10	0.612473	0.000262781	0.000100881	0.000264338	3.11378e-05	0.08	0.92	791	22.3479	70	FALSE	FALSE
1114	8651		0.610165	0.000229397	9.39095e-05	0.000222051	9.56579e-06	0.12	0.88	878	19.5089	68	TRUE	FALSE
1115	5657	PRTN3	0.60952	7.4859e-05	2.32927e-05	8.46015e-05	0	0.074	0.926	135	6.36631	15	FALSE	FALSE
1116	4690	NCK1	0.609444	0.0015209	0.000683036	0.0013748	0.000200235	0.124	0.876	4762	129.344	250	TRUE	FALSE
1117	22933	SIRT2	0.608983	0.000216494	0.000118373	0.000161122	5.9478e-05	0.16	0.84	353	18.4115	108	FALSE	FALSE
1118	3065	HDAC1	0.608609	0.00558788	0.0030724	0.00413317	0.0013778	0.183	0.817	14905	475.216	586	FALSE	TRUE
1119	246330	PELI3	0.608547	6.32697e-06	2.73572e-06	5.90135e-06	3.14237e-07	0.14	0.86	66	0.538071	12	FALSE	FALSE
1120	790	CAD	0.608219	0.000245066	0.000151243	0.000154259	9.88416e-05	0.196	0.804	1047	20.8414	105	TRUE	FALSE
1121	8453	CUL2	0.605907	0.00222991	0.0014226	0.0013324	0.00105884	0.188	0.812	5796	189.64	404	FALSE	FALSE
1122	6892	TAPBP	0.605116	2.4642e-06	4.57227e-07	3.31667e-06	0	0.036	0.964	6	0.209565	12	FALSE	FALSE
1123	6696	SPP1	0.601905	0.000502381	0.000204759	0.000494466	3.54335e-05	0.125	0.875	1006	42.7245	89	FALSE	FALSE
1124	14	AAMP	0.60175	1.99907e-05	8.18606e-06	1.96171e-05	7.63759e-07	0.112	0.888	124	1.70009	21	FALSE	FALSE
1125	7867	MAPKAPK3	0.599442	5.75409e-05	2.62043e-05	5.22762e-05	1.23622e-05	0.074	0.926	204	4.89351	42	FALSE	FALSE
1126	9771	RAPGEF5	0.596634	5.07462e-07	2.89118e-08	8.02083e-07	0	0.003	0.997	5	0.0431566	8	FALSE	FALSE
1127	200933	FBXO45	0.595188	4.15892e-06	2.1684e-06	3.34435e-06	6.16938e-07	0.177	0.823	53	0.353691	12	FALSE	FALSE
1128	2250	FGF5	0.595087	6.53257e-07	1.76761e-07	8.00716e-07	0	0.056	0.914	1	0.0555556	6	FALSE	FALSE
1129	6198	RPS6KB1	0.593781	0.000401556	0.000184154	0.000366132	8.20079e-05	0.112	0.888	1739	34.1499	120	TRUE	FALSE
1130	83452	RAB33B	0.59378	7.21659e-06	2.9015e-06	7.26717e-06	2.70314e-07	0.123	0.877	106	0.613728	13	FALSE	FALSE
1131	144455	E2F7	0.593779	8.06119e-07	1.61649e-07	1.08537e-06	0	0.025	0.975	3	0.0685556	5	FALSE	FALSE
1132	2872	MKNK2	0.591932	3.73831e-05	2.33479e-05	2.37108e-05	1.60143e-05	0.17	0.83	114	3.17921	43	FALSE	FALSE
1133	7568	ZNF20	0.591617	7.16107e-05	2.98042e-05	7.06648e-05	5.34311e-08	0.178	0.822	273	6.09006	30	FALSE	FALSE
1134	8554	PIAS1	0.59016	0.000344664	0.000187338	0.000266581	6.80939e-05	0.196	0.804	1297	29.3116	123	FALSE	TRUE
1135	55914	ERBIN	0.589047	0.00016801	5.94083e-05	0.000184368	6.79273e-06	0.074	0.926	464	14.2882	41	FALSE	TRUE
1136	1442	CSH1	0.588603	2.42523e-06	6.62112e-07	2.99543e-06	0	0.063	0.937	7	0.206251	8	FALSE	FALSE
1137	5452	POU2F2	0.588323	1.52955e-05	5.59629e-06	1.64861e-05	4.11785e-07	0.079	0.921	27	1.30079	20	FALSE	FALSE
1138	51454	GULP1	0.587119	1.10468e-05	5.23073e-06	9.90606e-06	0	0.204	0.796	96	0.939461	11	FALSE	FALSE
1139	5618	PRLR	0.586895	4.00102e-05	1.25829e-05	4.67328e-05	2.61303e-07	0.075	0.925	170	3.40263	23	FALSE	FALSE
1140	1523	CUX1	0.586597	0.000108218	4.09569e-05	0.000114663	7.16157e-06	0.101	0.899	311	9.2033	41	FALSE	FALSE
1141	10114	HIPK3	0.585577	4.62088e-05	2.13436e-05	4.24628e-05	4.49674e-06	0.136	0.864	219	3.92978	32	FALSE	FALSE
1142	1536	CYBB	0.584844	7.36599e-06	2.37545e-06	8.53311e-06	0	0.09	0.91	59	0.626434	13	FALSE	FALSE
1143	81570	CLPB	0.584484	4.56302e-06	1.8665e-06	4.61351e-06	3.53811e-07	0.112	0.888	16	0.388057	15	FALSE	FALSE
1144	4046	LSP1	0.584301	9.96635e-06	3.54621e-06	1.09877e-05	0	0.088	0.912	13	0.847578	15	FALSE	FALSE
1145	6423	SFRP2	0.58429	4.40134e-06	7.98243e-07	6.16663e-06	0	0.03	0.97	13	0.374308	14	FALSE	FALSE
1146	9988	DMTF1	0.58414	3.43455e-07	1.00658e-07	4.15649e-07	0	0.062	0.938	3	0.0292088	6	FALSE	FALSE
1147	7424	VEGFC	0.58347	7.18861e-07	1.66687e-07	9.46362e-07	0	0.048	0.952	5	0.0611348	3	FALSE	FALSE
1148	63951	DMRTA1	0.583309	7.52687e-07	2.30324e-07	8.95516e-07	0	0.085	0.915	4	0.0640115	4	FALSE	FALSE
1149	57118	CAMK1D	0.582817	2.28179e-05	9.89381e-06	2.21753e-05	2.73429e-06	0.112	0.888	84	1.94053	29	FALSE	FALSE
1150	57144	PAK5	0.582448	4.50037e-05	1.8704e-05	4.51538e-05	3.93807e-06	0.106	0.894	148	3.82729	42	FALSE	FALSE
1151	4689	NCF4	0.582364	6.78153e-06	2.44951e-06	7.43867e-06	3.547e-07	0.093	0.907	57	0.576728	13	FALSE	FALSE
1152	7464	CORO2A	0.581677	3.07493e-05	9.25006e-06	3.69607e-05	1.38647e-07	0.051	0.949	80	2.61504	24	FALSE	FALSE
1153	9569	GTF2IRD1	0.581549	2.03188e-06	7.04902e-07	2.2818e-06	4.38754e-08	0.085	0.915	16	0.172799	12	FALSE	FALSE
1154	3475	IFRD1	0.581415	6.66497e-06	2.74471e-06	6.74261e-06	7.93184e-07	0.115	0.885	40	0.566815	12	FALSE	FALSE
1155	9678	PHF14	0.581377	6.84394e-06	2.85845e-06	6.85526e-06	9.40558e-08	0.135	0.865	70	0.582036	13	FALSE	FALSE
1156	55784	MCTP2	0.580808	1.55099e-07	6.55962e-08	1.54101e-07	0	0.119	0.881	3	0.0131902	3	FALSE	FALSE
1157	59269	HIVEP3	0.580744	5.34239e-06	2.51357e-06	4.87103e-06	0	0.176	0.824	45	0.454339	7	FALSE	FALSE
1158	146206	CARMIL2	0.580381	5.59934e-07	1.78153e-07	6.57812e-07	0	0.09	0.91	1	0.047619	4	FALSE	FALSE
1159	55803	ADAP2	0.579886	3.9548e-07	1.64944e-07	3.97555e-07	0	0.128	0.872	5	0.0336332	6	FALSE	FALSE
1160	6601	SMARCC2	0.579639	0.000542691	0.000286175	0.000442545	9.03391e-05	0.165	0.835	2305	46.1526	125	FALSE	FALSE
1161	56052	ALG1	0.578797	1.30651e-07	4.03099e-08	1.56085e-07	0	0.082	0.917	1	0.0111111	4	FALSE	FALSE
1162	3815	KIT	0.578743	0.000737627	0.00027153	0.000805362	1.12764e-05	0.11	0.89	3576	62.7308	101	TRUE	FALSE
1163	5535	PPP3R2	0.578544	9.46085e-06	3.78031e-06	9.81867e-06	3.85449e-07	0.107	0.893	24	0.804588	18	FALSE	FALSE
1164	79858	NEK11	0.576201	2.60073e-06	9.57964e-07	2.85102e-06	2.05596e-07	0.084	0.916	16	0.221176	10	FALSE	FALSE
1165	10725	NFAT5	0.576033	7.77008e-06	3.9274e-06	6.67093e-06	1.47647e-06	0.142	0.858	31	0.660798	15	FALSE	FALSE
1166	728294	D2HGDH	0.574391	1.02623e-06	2.90283e-07	1.28127e-06	0	0.066	0.934	7	0.0872748	4	FALSE	FALSE
1167	3480	IGF1R	0.573867	0.000697242	0.000317861	0.000661096	4.525e-05	0.127	0.873	2091	59.2963	99	TRUE	FALSE
1168	27246	RNF115	0.573293	0.000198554	4.74658e-05	0.000263545	4.11933e-06	0.053	0.947	461	16.8859	33	FALSE	FALSE
1169	7277	TUBA4A	0.571945	0.000321608	0.000192873	0.000225082	0.000132436	0.153	0.847	1160	27.3508	130	FALSE	FALSE
1170	1123	CHN1	0.571651	6.17519e-05	9.08997e-06	9.21226e-05	0	0.016	0.984	172	5.25163	14	FALSE	FALSE
1171	122011	CSNK1A1L	0.566791	2.30115e-05	6.64776e-06	2.88709e-05	1.23582e-06	0.047	0.953	84	1.95699	19	FALSE	FALSE
1172	56521	DNAJC12	0.566032	4.46671e-07	1.84489e-07	4.63194e-07	0	0.111	0.889	2	0.0379867	3	FALSE	FALSE
1173	130132	RFTN2	0.565369	4.35504e-08	1.69313e-08	4.70829e-08	0	0.126	0.874	1	0.0037037	2	FALSE	FALSE
1174	10907	TXNL4A	0.562447	3.73965e-05	1.17308e-05	4.56322e-05	3.08283e-07	0.081	0.919	151	3.18035	22	FALSE	FALSE
1175	10558	SPTLC1	0.559658	1.73374e-05	9.98478e-06	1.31378e-05	4.68824e-06	0.192	0.808	59	1.47444	27	FALSE	FALSE
1176	3174	HNF4G	0.559094	5.01987e-06	1.66073e-06	6.0082e-06	5.14343e-08	0.067	0.933	30	0.42691	13	FALSE	FALSE
1177	8431	NR0B2	0.559002	0.000235992	0.00012454	0.000199377	3.43527e-05	0.16	0.84	882	20.0697	68	FALSE	TRUE
1178	9612	NCOR2	0.556941	0.000436617	0.000221368	0.000386484	5.00679e-05	0.174	0.826	1589	37.1317	118	FALSE	TRUE
1179	1822	ATN1	0.55419	0.000757562	0.000360464	0.000716539	5.66593e-05	0.181	0.819	1586	64.4261	133	FALSE	FALSE
1180	80273	GRPEL1	0.55383	1.51756e-05	6.5093e-06	1.56479e-05	9.22229e-07	0.119	0.881	148	1.29059	25	FALSE	FALSE
1181	7465	WEE1	0.553729	0.000174887	9.06907e-05	0.000152054	4.43949e-05	0.12	0.88	740	14.8731	108	TRUE	FALSE
1182	23013	SPEN	0.55369	6.2234e-05	3.17228e-05	5.51051e-05	9.82124e-06	0.152	0.848	370	5.29263	47	FALSE	FALSE
1183	2517	FUCA1	0.551543	3.04747e-06	1.11273e-06	3.50785e-06	5.89432e-08	0.094	0.906	6	0.259169	9	FALSE	FALSE
1184	10849	CD3EAP	0.550734	9.68248e-06	4.46068e-06	9.48153e-06	7.44746e-07	0.152	0.848	22	0.823437	23	FALSE	FALSE
1185	51043	ZBTB7B	0.550004	6.27491e-05	3.41182e-05	5.2056e-05	1.33683e-05	0.184	0.816	159	5.33644	38	FALSE	FALSE
1186	10788	IQGAP2	0.549684	3.68313e-06	1.74418e-06	3.52739e-06	3.13642e-07	0.145	0.855	18	0.313228	17	FALSE	FALSE
1187	6000	RGS7	0.546791	8.65579e-06	2.87796e-06	1.05668e-05	5.26147e-07	0.052	0.948	39	0.736123	19	FALSE	FALSE
1188	4926	NUMA1	0.546465	8.31393e-05	5.14067e-05	5.80689e-05	3.21914e-05	0.193	0.807	639	7.0705	78	FALSE	FALSE
1189	2316		0.546396	0.00279281	0.00160007	0.00218292	0.000728652	0.155	0.845	7927	237.511	274	TRUE	FALSE
1190	8061	FOSL1	0.545791	7.62769e-05	2.4866e-05	9.41954e-05	6.69749e-06	0.054	0.946	238	6.4869	39	FALSE	FALSE
1191	8751	ADAM15	0.544873	5.81336e-05	2.57254e-05	5.94784e-05	7.31421e-06	0.113	0.887	309	4.94392	41	FALSE	FALSE
1192	5329	PLAUR	0.544177	0.000290244	0.000109393	0.000332338	4.6127e-06	0.092	0.908	488	24.6835	36	FALSE	FALSE
1193	2134	EXTL1	0.544107	2.98298e-06	8.266e-07	3.96315e-06	0	0.06	0.94	29	0.253684	4	FALSE	FALSE
1194	11063	SOX30	0.543731	7.8608e-06	1.99745e-06	1.07835e-05	2.74026e-07	0.057	0.943	18	0.668514	17	FALSE	FALSE
1195	3091	HIF1A	0.54296	0.000541448	0.000300156	0.0004444	0.000135242	0.167	0.833	2506	46.0469	155	FALSE	TRUE
1196	1892	ECHS1	0.541851	9.12237e-05	3.92307e-05	9.59545e-05	9.31836e-06	0.112	0.888	189	7.75803	56	FALSE	FALSE
1197	51497	NELFCD	0.541208	8.85076e-06	3.6374e-06	9.63282e-06	1.13922e-06	0.084	0.916	45	0.752704	24	FALSE	FALSE
1198	23175	LPIN1	0.541093	4.89038e-06	2.05256e-06	5.2446e-06	0	0.157	0.843	22	0.415897	6	FALSE	FALSE
1199	57379	AICDA	0.539022	1.34964e-05	6.96822e-06	1.21111e-05	3.97602e-06	0.165	0.835	40	1.14779	30	FALSE	FALSE
1200	330	BIRC3	0.538994	8.48076e-05	3.17472e-05	9.84434e-05	8.61552e-06	0.093	0.907	245	7.21238	76	FALSE	FALSE
1201	9580	SOX13	0.538826	1.25351e-06	4.02377e-07	1.57961e-06	0	0.084	0.916	4	0.106604	8	FALSE	FALSE
1202	81704	DOCK8	0.538499	8.06036e-05	3.20173e-05	9.02255e-05	7.51052e-06	0.097	0.903	376	6.85486	43	FALSE	FALSE
1203	51455	REV1	0.537588	1.6997e-06	7.51017e-07	1.7647e-06	2.76773e-07	0.112	0.888	19	0.144549	15	FALSE	FALSE
1204	25818	KLK5	0.536229	2.86468e-05	9.20297e-06	3.62603e-05	2.21861e-07	0.056	0.944	49	2.43624	14	FALSE	FALSE
1205	11171	STRAP	0.534232	7.74123e-05	4.44067e-05	6.17814e-05	2.82613e-05	0.141	0.859	313	6.58346	74	FALSE	TRUE
1206	5800	PTPRO	0.533552	3.29584e-05	1.45203e-05	3.45573e-05	9.47632e-07	0.135	0.865	139	2.80292	31	TRUE	FALSE
1207	25780	RASGRP3	0.532635	5.4954e-06	1.92468e-06	6.70388e-06	5.26489e-08	0.098	0.902	34	0.467351	11	FALSE	FALSE
1208	3688	ITGB1	0.531749	0.000829733	0.000385416	0.000835578	0.000100293	0.119	0.881	2319	70.5638	120	FALSE	FALSE
1209	430	ASCL2	0.528732	1.80579e-06	7.08946e-07	2.07448e-06	4.50522e-08	0.105	0.886	3	0.153571	10	FALSE	FALSE
1210	64407	RGS18	0.527277	1.93239e-06	5.98938e-07	2.52895e-06	0	0.074	0.926	7	0.164338	7	FALSE	FALSE
1211	6654	SOS1	0.524823	0.000245171	0.000121607	0.00023544	1.54299e-05	0.169	0.831	1256	20.8503	76	TRUE	FALSE
1212	2313	FLI1	0.52426	1.18822e-05	5.89427e-06	1.14216e-05	9.10446e-07	0.177	0.823	81	1.01051	21	FALSE	FALSE
1213	51564	HDAC7	0.523858	0.000529186	0.000281326	0.000473144	0.000172715	0.136	0.864	1729	45.0041	122	FALSE	FALSE
1214	7157	TP53	0.523693	0.00838713	0.0059231	0.00470511	0.00443709	0.233	0.767	19712	713.275	767	TRUE	TRUE
1215	1009	CDH11	0.523447	3.09437e-07	8.04863e-08	4.37391e-07	0	0.05	0.901	1	0.0263158	4	FALSE	FALSE
1216	397	ARHGDIB	0.521813	9.26939e-06	4.50239e-06	9.13545e-06	9.17267e-07	0.136	0.864	50	0.788306	21	FALSE	FALSE
1217	56890	MDM1	0.521441	3.01453e-07	5.83479e-08	4.66217e-07	0	0.051	0.949	5	0.0256367	4	FALSE	FALSE
1218	7278	TUBA3C	0.521441	7.73128e-05	4.41182e-05	6.36594e-05	2.14406e-05	0.154	0.846	336	6.57499	59	TRUE	FALSE
1219	2000	ELF4	0.520689	1.16642e-05	6.0434e-06	1.07949e-05	1.18295e-06	0.187	0.813	42	0.991969	19	FALSE	FALSE
1220	22868	FASTKD2	0.519772	8.46818e-07	2.72123e-07	1.10567e-06	0	0.053	0.947	6	0.0720168	9	FALSE	FALSE
1221	117581	TWIST2	0.519502	7.63639e-06	2.77926e-06	9.34959e-06	8.20883e-08	0.089	0.911	24	0.649429	12	FALSE	FALSE
1222	4605	MYBL2	0.518684	5.79232e-05	2.59357e-05	6.16705e-05	6.19678e-06	0.118	0.882	121	4.92602	51	FALSE	FALSE
1223	23213	SULF1	0.518419	1.26437e-07	4.36563e-08	1.59679e-07	0	0.099	0.901	1	0.0107527	2	FALSE	FALSE
1224	22883	CLSTN1	0.517725	8.59909e-06	2.56289e-06	1.16591e-05	1.0426e-07	0.061	0.939	66	0.731301	20	FALSE	FALSE
1225	957	ENTPD5	0.5155	4.57826e-07	1.17796e-07	6.59611e-07	0	0.044	0.956	4	0.0389353	3	FALSE	FALSE
1226	514	ATP5F1E	0.515404	6.02429e-06	2.2371e-06	7.348e-06	0	0.119	0.881	56	0.51233	8	FALSE	FALSE
1227	8076	MFAP5	0.514212	2.54129e-06	7.6913e-07	3.44635e-06	0	0.06	0.94	12	0.216121	5	FALSE	FALSE
1228	80207	OPA3	0.514077	1.19982e-06	4.69871e-07	1.41992e-06	0	0.093	0.907	5	0.102037	4	FALSE	FALSE
1229	9468	PCYT1B	0.512979	2.70124e-06	1.11412e-06	3.09393e-06	0	0.115	0.885	28	0.229724	8	FALSE	FALSE
1230	9894	TELO2	0.512973	1.8225e-05	1.08045e-05	1.44655e-05	5.10976e-06	0.208	0.792	81	1.54992	38	FALSE	FALSE
1231	5568	PRKACG	0.51286	1.32431e-05	2.32976e-06	2.12795e-05	0	0.018	0.982	81	1.12625	10	FALSE	FALSE
1232	55740	ENAH	0.511657	5.73381e-05	2.41053e-05	6.49514e-05	3.15582e-06	0.123	0.877	244	4.87626	40	FALSE	FALSE
1233	6258	RXRG	0.511213	9.48197e-05	5.00452e-05	8.75849e-05	4.73123e-06	0.215	0.785	592	8.06385	42	FALSE	FALSE
1234	130497	OSR1	0.510748	4.87095e-07	6.6981e-08	8.22547e-07	0	0.024	0.976	11	0.0414245	5	FALSE	FALSE
1235	200734	SPRED2	0.510514	0.000206081	9.56529e-05	0.000216308	1.11539e-06	0.169	0.831	356	17.526	32	FALSE	FALSE
1236	334	APLP2	0.509275	4.21946e-05	2.21519e-05	3.93552e-05	9.43768e-06	0.137	0.863	173	3.5884	36	FALSE	FALSE
1237	3161	HMMR	0.508911	3.16357e-05	1.10376e-05	4.04749e-05	2.79086e-06	0.051	0.949	85	2.69043	31	FALSE	FALSE
1238	5296	PIK3R2	0.508812	0.00056513	0.00030411	0.000512999	7.64914e-05	0.187	0.813	2256	48.0609	114	TRUE	FALSE
1239	8631	SKAP1	0.508009	2.29813e-05	9.03702e-06	2.74488e-05	9.06961e-07	0.166	0.834	100	1.95442	18	FALSE	FALSE
1240	9223	MAGI1	0.507807	0.000111779	4.39914e-05	0.000133492	4.06042e-06	0.102	0.898	268	9.50617	39	FALSE	FALSE
1241	23172	ABRAXAS2	0.507777	2.18978e-06	1.01565e-06	2.3123e-06	2.39972e-07	0.134	0.866	17	0.186228	17	FALSE	FALSE
1242	23239	PHLPP1	0.507561	1.4292e-05	5.13864e-06	1.80341e-05	1.04999e-06	0.065	0.935	56	1.21545	33	FALSE	FALSE
1243	65125	WNK1	0.507355	0.000136357	7.48108e-05	0.000121308	3.23944e-05	0.157	0.843	469	11.5963	98	FALSE	FALSE
1244	4067	LYN	0.506966	0.00213284	0.00116922	0.00190076	0.000303846	0.208	0.792	10582	181.385	256	TRUE	FALSE
1245	7155	TOP2B	0.506235	0.000101236	5.57387e-05	8.98737e-05	1.88469e-05	0.164	0.836	217	8.60951	57	FALSE	FALSE
1246	8912	CACNA1H	0.505539	1.42773e-06	4.11158e-07	2.01087e-06	0	0.084	0.916	10	0.12142	9	FALSE	FALSE
1247	116449	CLNK	0.505051	9.97841e-05	1.93201e-05	0.000159318	3.17101e-07	0.022	0.978	198	8.48603	23	FALSE	FALSE
1248	139728	PNCK	0.503568	3.719e-06	8.7704e-07	5.64365e-06	0	0.04	0.96	10	0.316279	9	FALSE	FALSE
1249	7189	TRAF6	0.50355	0.00308895	0.00208357	0.00199659	0.00146641	0.184	0.816	7820	262.697	514	TRUE	FALSE
1250	1500	CTNND1	0.503393	0.00013777	7.03658e-05	0.000133901	2.2154e-05	0.137	0.863	400	11.7165	63	TRUE	FALSE
1251	1173	AP2M1	0.500886	0.000433255	0.000264305	0.000337302	0.000138899	0.179	0.821	1596	36.8457	143	FALSE	FALSE
1252	1620	BRINP1	0.50071	6.69439e-06	2.28223e-06	8.81182e-06	1.08876e-07	0.104	0.896	15	0.569318	13	FALSE	FALSE
1253	81624	DIAPH3	0.499656	6.2476e-06	3.03417e-06	6.43128e-06	9.19052e-07	0.14	0.86	16	0.531321	22	FALSE	FALSE
1254	10472	ZBTB18	0.499607	1.5307e-06	5.7956e-07	1.90378e-06	0	0.096	0.904	3	0.130177	9	FALSE	FALSE
1255	55227	LRRC1	0.498696	3.06841e-06	1.27721e-06	3.59178e-06	1.24765e-07	0.102	0.898	10	0.26095	15	FALSE	FALSE
1256	30811	HUNK	0.496349	8.94578e-07	2.63885e-07	1.27066e-06	4.17725e-08	0.066	0.934	24	0.0760785	5	FALSE	FALSE
1257	55363	HEMGN	0.495712	2.43856e-05	1.21972e-05	2.45877e-05	4.70443e-06	0.128	0.872	114	2.07385	34	FALSE	FALSE
1258	23291	FBXW11	0.49512	0.000285588	0.000149344	0.000275173	8.85353e-05	0.116	0.884	965	24.2876	136	FALSE	FALSE
1259	83481	EPPK1	0.493449	5.13538e-05	2.83193e-05	4.66807e-05	1.21672e-05	0.15	0.85	230	4.36733	50	FALSE	FALSE
1260	84167	C19orf44	0.492991	8.22757e-06	3.70576e-06	9.17219e-06	0	0.146	0.854	91	0.699705	10	FALSE	FALSE
1261	864	RUNX3	0.49151	6.69094e-05	3.44619e-05	6.60161e-05	1.00757e-05	0.146	0.854	440	5.69025	38	FALSE	TRUE
1262	2273	FHL1	0.491402	0.000108468	5.38913e-05	0.000111064	2.23016e-05	0.127	0.873	405	9.22459	51	FALSE	FALSE
1263	5526	PPP2R5B	0.49033	1.18321e-06	3.2114e-07	1.75813e-06	0	0.052	0.947	8	0.100625	12	FALSE	FALSE
1264	51715	RAB23	0.488115	2.02836e-06	8.24236e-07	2.46688e-06	0	0.131	0.869	3	0.1725	7	FALSE	FALSE
1265	3308	HSPA4	0.486359	0.00117257	0.000887664	0.000585792	0.000774875	0.258	0.742	3693	99.72	290	TRUE	FALSE
1266	113201	CASC4	0.485566	1.04252e-06	4.70295e-07	1.17846e-06	0	0.114	0.886	5	0.0886597	3	FALSE	FALSE
1267	83607	AMMECR1L	0.48549	8.96999e-07	2.74355e-07	1.28251e-06	0	0.08	0.92	23	0.0762844	6	FALSE	FALSE
1268	6907	TBL1X	0.482641	3.85892e-05	2.36139e-05	3.10278e-05	1.22491e-05	0.193	0.807	129	3.28178	40	FALSE	FALSE
1269	25937	WWTR1	0.481915	3.22154e-05	1.87519e-05	2.79375e-05	1.04214e-05	0.169	0.831	101	2.73973	48	FALSE	FALSE
1270	84833	ATP5MD	0.481376	1.17562e-05	6.32485e-06	1.1283e-05	2.52169e-06	0.159	0.841	71	0.999797	25	FALSE	FALSE
1271	79088	ZNF426	0.481195	3.33511e-05	1.67706e-05	3.44569e-05	1.74314e-07	0.196	0.804	212	2.83631	29	FALSE	FALSE
1272	8038	ADAM12	0.481182	0.000216201	7.92457e-05	0.000284623	1.70226e-06	0.082	0.918	520	18.3866	39	FALSE	FALSE
1273	10973	ASCC3	0.480679	1.51703e-05	8.07332e-06	1.47644e-05	1.88152e-06	0.187	0.813	87	1.29014	25	FALSE	FALSE
1274	58497	PRUNE1	0.480554	1.04988e-07	1.49192e-08	1.87426e-07	0	0.01	0.986	1	0.00892857	4	FALSE	FALSE
1275	2331	FMOD	0.480449	5.50113e-06	1.7675e-06	7.77112e-06	0	0.088	0.912	34	0.467838	5	FALSE	TRUE
1276	64342	HS1BP3	0.479582	2.52182e-06	1.10168e-06	2.9612e-06	0	0.156	0.844	28	0.214466	5	FALSE	FALSE
1277	10395	DLC1	0.478351	8.06561e-05	3.35325e-05	9.85126e-05	7.98978e-06	0.105	0.895	229	6.85932	41	FALSE	TRUE
1278	3777	KCNK3	0.478099	1.46658e-06	5.03683e-07	2.01402e-06	0	0.07	0.93	12	0.124724	12	FALSE	FALSE
1279	5869	RAB5B	0.4772	2.84949e-05	1.22594e-05	3.40223e-05	2.58023e-06	0.101	0.899	101	2.42332	37	FALSE	FALSE
1280	2534	FYN	0.476806	0.00461399	0.00246126	0.0045149	0.000699235	0.169	0.831	13769	392.392	397	TRUE	FALSE
1281	10522	DEAF1	0.476374	6.4902e-06	3.60634e-06	6.05376e-06	9.90778e-07	0.179	0.821	12	0.551953	26	FALSE	FALSE
1282	5879	RAC1	0.476358	0.000802838	0.000491511	0.000653558	0.000265041	0.183	0.817	2887	68.2766	208	TRUE	FALSE
1283	83714	NRIP2	0.475219	8.31264e-06	2.19004e-06	1.28837e-05	1.98193e-07	0.048	0.952	26	0.70694	14	FALSE	FALSE
1284	6275	S100A4	0.475077	6.15078e-05	3.21365e-05	6.18242e-05	8.4882e-06	0.15	0.85	245	5.23087	57	FALSE	FALSE
1285	653361	NCF1	0.473739	5.57392e-05	2.73702e-05	5.9883e-05	7.65351e-06	0.124	0.876	187	4.74028	55	TRUE	FALSE
1286	1958	EGR1	0.473231	5.99919e-05	2.5437e-05	7.30191e-05	6.56174e-06	0.123	0.877	143	5.10195	42	FALSE	FALSE
1287	52	ACP1	0.472373	2.73921e-05	1.54831e-05	2.5211e-05	6.29344e-06	0.156	0.844	97	2.32953	32	FALSE	FALSE
1288	3560	IL2RB	0.471594	7.72943e-05	3.5588e-05	8.84368e-05	2.21531e-06	0.113	0.887	345	6.57341	36	TRUE	FALSE
1289	4018	LPA	0.471444	6.67119e-05	2.26752e-05	9.34081e-05	0	0.089	0.911	150	5.67345	12	FALSE	FALSE
1290	5788	PTPRC	0.469935	0.000316104	0.000143962	0.00036631	1.03805e-05	0.131	0.869	1047	26.8827	77	TRUE	FALSE
1291	32	ACACB	0.468692	7.61205e-06	4.64515e-06	6.33016e-06	2.5994e-06	0.158	0.842	34	0.647359	14	FALSE	FALSE
1292	9604	RNF14	0.465962	1.97272e-05	7.77706e-06	2.56462e-05	1.5805e-06	0.086	0.914	175	1.67768	29	FALSE	FALSE
1293	10128	LRPPRC	0.465492	0.000110932	8.15539e-05	6.31127e-05	6.42711e-05	0.26	0.74	331	9.43413	90	FALSE	FALSE
1294	8328	GFI1B	0.465061	0.000263369	0.00011577	0.000317375	2.84098e-05	0.116	0.884	675	22.3979	77	FALSE	FALSE
1295	11123	RCAN3	0.462882	2.6478e-06	9.34062e-07	3.70233e-06	0	0.081	0.919	12	0.22518	5	FALSE	FALSE
1296	2494	NR5A2	0.46216	1.79056e-05	9.96265e-06	1.71866e-05	2.06223e-06	0.195	0.805	125	1.52276	25	FALSE	FALSE
1297	54816	ZNF280D	0.461201	6.79083e-07	2.96025e-07	8.30566e-07	0	0.106	0.894	2	0.0577519	7	FALSE	FALSE
1298	6900	CNTN2	0.460129	4.09955e-05	1.79088e-05	5.01743e-05	3.59677e-06	0.099	0.901	164	3.48642	36	FALSE	FALSE
1299	56940	DUSP22	0.458091	3.53342e-06	1.41585e-06	4.62258e-06	2.22948e-07	0.082	0.918	19	0.300496	7	FALSE	FALSE
1300	4582	MUC1	0.45755	0.000108134	3.18287e-05	0.00016677	5.9891e-06	0.067	0.933	340	9.19618	39	TRUE	FALSE
1301	1399	CRKL	0.457064	0.000636576	0.000347414	0.000632652	7.38043e-05	0.179	0.821	2385	54.137	121	TRUE	FALSE
1302	51608	GET4	0.454569	0.000136682	7.81564e-05	0.00012875	2.13982e-05	0.196	0.804	587	11.624	51	FALSE	FALSE
1303	284086	NEK8	0.453285	0.000128499	6.39009e-05	0.000142511	1.24588e-05	0.146	0.854	788	10.9281	50	FALSE	FALSE
1304	7532	YWHAG	0.451864	0.00263816	0.00182041	0.00180971	0.00122062	0.191	0.809	8551	224.359	417	TRUE	FALSE
1305	4168	MCF2	0.451491	1.77459e-06	5.57629e-07	2.69543e-06	5.55783e-08	0.048	0.952	9	0.150918	12	FALSE	FALSE
1306	3717	JAK2	0.450768	0.000876144	0.000459821	0.000923586	7.33263e-05	0.179	0.821	3713	74.5108	155	TRUE	FALSE
1307	10124	ARL4A	0.450614	7.82632e-06	3.12259e-06	1.04385e-05	0	0.11	0.89	91	0.665582	10	FALSE	FALSE
1308	9958	USP15	0.450142	0.000266737	0.000151491	0.000256021	6.92583e-05	0.148	0.852	951	22.6843	133	FALSE	TRUE
1309	11072	DUSP14	0.448752	6.01008e-06	3.06012e-06	6.5737e-06	0	0.177	0.823	8	0.511121	7	FALSE	FALSE
1310	5522	PPP2R2C	0.448578	1.56325e-05	7.79294e-06	1.74764e-05	3.02785e-07	0.164	0.836	98	1.32945	22	FALSE	FALSE
1311	2934	GSN	0.447923	6.63997e-05	3.87949e-05	6.16284e-05	1.27715e-05	0.185	0.815	422	5.6469	50	TRUE	FALSE
1312	5036	PA2G4	0.446353	0.000205628	0.000150945	0.000122511	0.000129414	0.308	0.692	729	17.4874	97	FALSE	FALSE
1313	4221		0.441597	0.000154141	8.61026e-05	0.000154074	2.52468e-05	0.163	0.837	605	13.1088	66	FALSE	FALSE
1314	140597	TCEAL2	0.441462	2.52718e-06	1.4405e-06	2.46153e-06	8.35677e-07	0.143	0.857	10	0.214921	14	FALSE	FALSE
1315	7329	UBE2I	0.440816	0.00180814	0.00124654	0.00127401	0.000773406	0.252	0.748	3965	153.772	372	FALSE	TRUE
1316	1489	CTF1	0.44055	2.29445e-06	1.08162e-06	2.75299e-06	2.34843e-08	0.136	0.864	7	0.195129	5	FALSE	FALSE
1317	25791	NGEF	0.440259	1.64448e-06	6.49213e-07	2.26063e-06	0	0.084	0.916	7	0.139853	14	FALSE	FALSE
1318	8517	IKBKG	0.439819	0.0022362	0.00161354	0.0014157	0.00118411	0.231	0.769	6895	190.175	405	TRUE	FALSE
1319	55846	ITFG2	0.439074	9.10415e-07	2.48268e-07	1.50805e-06	0	0.059	0.941	2	0.0774254	3	FALSE	FALSE
1320	832	CAPZB	0.437775	9.05431e-05	6.01373e-05	6.94553e-05	3.34029e-05	0.228	0.772	546	7.70015	58	FALSE	FALSE
1321	196541	METTL21C	0.435496	3.27235e-06	1.90005e-06	3.1511e-06	7.87637e-07	0.167	0.833	25	0.278293	16	FALSE	FALSE
1322	5609	MAP2K7	0.434858	8.64153e-05	4.38572e-05	9.78668e-05	1.13386e-05	0.135	0.865	435	7.3491	64	FALSE	FALSE
1323	123920	CMTM3	0.434665	1.01862e-05	4.94386e-06	1.20607e-05	2.30434e-07	0.119	0.881	36	0.866279	13	FALSE	FALSE
1324	7035	TFPI	0.43399	0.000114335	4.67578e-05	0.000155711	3.33921e-07	0.106	0.894	297	9.72349	20	FALSE	FALSE
1325	56910	STARD7	0.433723	6.32184e-08	2.46902e-08	8.88312e-08	0	0.103	0.897	1	0.00537634	3	FALSE	FALSE
1326	1824	DSC2	0.433643	4.00235e-06	1.84812e-06	4.96774e-06	0	0.151	0.849	2	0.340376	13	FALSE	FALSE
1327	9600	PITPNM1	0.433283	1.36464e-06	6.5463e-07	1.63867e-06	0	0.118	0.882	5	0.116054	7	FALSE	FALSE
1328	10845	CLPX	0.433028	3.4504e-06	2.02749e-06	3.28597e-06	9.28507e-07	0.155	0.845	33	0.293436	19	FALSE	FALSE
1329	84962	AJUBA	0.431934	5.99855e-05	3.11187e-05	6.68316e-05	4.06698e-06	0.159	0.841	270	5.10141	33	FALSE	FALSE
1330	25989	ULK3	0.430385	8.05385e-08	2.61092e-08	1.26467e-07	0	0.071	0.928	1	0.00684932	5	FALSE	FALSE
1331	51154	MRTO4	0.430175	2.20851e-06	1.19664e-06	2.35223e-06	1.27811e-07	0.153	0.847	5	0.18782	12	FALSE	FALSE
1332	1855	DVL1	0.429964	0.000101409	5.99284e-05	9.64746e-05	2.20335e-05	0.175	0.825	351	8.62423	77	FALSE	FALSE
1333	5784	PTPN14	0.429903	1.90036e-05	9.31813e-06	2.25294e-05	2.49043e-06	0.118	0.882	58	1.61614	38	FALSE	FALSE
1334	7525	YES1	0.428916	0.000712941	0.000451492	0.000609558	0.000228927	0.201	0.799	3079	60.6313	149	TRUE	FALSE
1335	7846	TUBA1A	0.427853	0.00054328	0.000374905	0.000393534	0.000282641	0.206	0.794	2208	46.2027	174	TRUE	FALSE
1336	10971	YWHAQ	0.427392	0.00316126	0.00232385	0.00195935	0.00177026	0.19	0.81	9160	268.846	441	TRUE	FALSE
1337	28989	NTMT1	0.427097	2.78053e-06	1.6649e-06	2.61213e-06	1.02677e-06	0.187	0.813	13	0.236468	13	FALSE	FALSE
1338	10048	RANBP9	0.426182	0.00023215	0.000159465	0.000170549	0.000113817	0.209	0.791	800	19.7429	94	FALSE	FALSE
1339	1763	DNA2	0.424117	9.0744e-07	5.68601e-07	7.98929e-07	2.56618e-07	0.203	0.797	5	0.0771724	8	FALSE	FALSE
1340	2633	GBP1	0.423338	2.13193e-06	8.5327e-07	3.02043e-06	0	0.08	0.92	5	0.181308	12	FALSE	FALSE
1341	5698	PSMB9	0.422016	4.36221e-05	1.27359e-05	7.31872e-05	5.94416e-07	0.037	0.963	111	3.7098	30	FALSE	FALSE
1342	3206	HOXA10	0.421532	1.58148e-05	6.95096e-06	2.10277e-05	9.27756e-07	0.091	0.909	66	1.34496	20	FALSE	FALSE
1343	2626	GATA4	0.421343	1.99896e-05	9.08394e-06	2.58831e-05	8.20926e-07	0.1	0.9	74	1.7	32	FALSE	FALSE
1344	9972	NUP153	0.419628	8.75198e-05	4.07136e-05	0.000111542	1.90539e-05	0.069	0.931	285	7.44303	99	FALSE	FALSE
1345	4604	MYBPC1	0.418885	9.90928e-06	3.15484e-06	1.61248e-05	3.68739e-08	0.045	0.955	20	0.842725	21	FALSE	FALSE
1346	5881	RAC3	0.417863	1.98967e-05	9.69865e-06	2.44052e-05	1.26007e-06	0.112	0.888	40	1.69209	30	FALSE	FALSE
1347	8646	CHRD	0.417263	0.000361169	0.000152966	0.000498972	6.92365e-06	0.096	0.904	855	30.7152	53	FALSE	FALSE
1348	2869	GRK5	0.415514	0.000435046	0.000283965	0.000363599	0.000189289	0.178	0.822	1246	36.998	201	FALSE	FALSE
1349	132851	SPATA4	0.4152	5.51776e-07	2.79665e-07	6.55372e-07	5.6617e-08	0.119	0.881	6	0.0469252	4	FALSE	FALSE
1350	10516	FBLN5	0.41497	2.88638e-05	8.95243e-06	4.79826e-05	0	0.064	0.936	43	2.45469	14	FALSE	TRUE
1351	8110	DPF3	0.414734	3.09327e-06	1.48754e-06	3.87171e-06	0	0.133	0.867	13	0.263064	12	FALSE	FALSE
1352	1647	GADD45A	0.413303	0.000159747	9.67906e-05	0.000152326	4.84924e-05	0.153	0.847	495	13.5856	88	FALSE	FALSE
1353	26154	ABCA12	0.413288	5.87082e-06	3.34275e-06	6.11698e-06	0	0.255	0.745	62	0.499278	3	FALSE	FALSE
1354	79930	DOK3	0.413012	3.70302e-05	1.33605e-05	5.73098e-05	6.44559e-07	0.068	0.932	89	3.14919	18	FALSE	FALSE
1355	1105	CHD1	0.412504	3.04671e-05	1.66475e-05	3.35018e-05	6.75861e-06	0.137	0.863	177	2.59104	32	FALSE	FALSE
1356	11036	GTF2A1L	0.411468	1.33863e-05	5.86704e-06	1.82743e-05	3.86383e-07	0.135	0.865	34	1.13843	25	FALSE	FALSE
1357	2737	GLI3	0.411398	3.03608e-05	1.83704e-05	2.91454e-05	2.17458e-06	0.234	0.766	140	2.58201	26	FALSE	TRUE
1358	79176	FBXL15	0.411366	4.03433e-06	1.65402e-06	5.78635e-06	4.42935e-07	0.073	0.927	37	0.343096	20	FALSE	FALSE
1359	3018	HIST1H2BB	0.410143	3.78205e-05	2.49756e-05	3.1318e-05	1.6108e-05	0.2	0.8	193	3.21641	44	FALSE	FALSE
1360	5955	RCN2	0.409401	8.13152e-05	5.04689e-05	7.5345e-05	2.22905e-05	0.189	0.811	407	6.91537	63	FALSE	FALSE
1361	6926	TBX3	0.4087	1.3167e-05	5.29033e-06	1.92726e-05	5.82681e-07	0.092	0.908	23	1.11978	17	FALSE	FALSE
1362	65268	WNK2	0.408044	1.85516e-06	6.9167e-07	2.85137e-06	3.46862e-08	0.075	0.925	20	0.15777	11	FALSE	FALSE
1363	8650	NUMB	0.40777	4.98025e-05	3.24188e-05	4.26311e-05	1.8991e-05	0.218	0.782	291	4.23541	39	FALSE	FALSE
1364	51292	GMPR2	0.405724	2.51001e-06	1.18101e-06	3.27564e-06	0	0.108	0.892	4	0.213462	5	FALSE	FALSE
1365	203054	ADCK5	0.404578	2.78099e-06	1.01062e-06	4.37584e-06	0	0.043	0.957	9	0.236507	4	FALSE	FALSE
1366	126208	ZNF787	0.404392	5.10038e-07	3.07647e-07	5.00484e-07	8.8915e-08	0.214	0.786	3	0.0433757	6	FALSE	FALSE
1367	7099	TLR4	0.404057	0.000174049	6.79956e-05	0.000262472	2.99457e-06	0.115	0.885	481	14.8018	50	FALSE	FALSE
1368	8538	BARX2	0.403719	3.06595e-06	1.63316e-06	3.54899e-06	0	0.206	0.794	43	0.260741	4	FALSE	FALSE
1369	5680	PSG11	0.403631	1.44059e-06	7.4614e-07	1.72051e-06	2.28767e-08	0.152	0.848	5	0.122514	5	FALSE	FALSE
1370	80832	APOL4	0.402149	2.17752e-07	6.5846e-08	3.77736e-07	0	0.051	0.948	1	0.0185185	3	FALSE	FALSE
1371	27183	VPS4A	0.401863	1.94019e-05	6.90233e-06	3.11041e-05	2.89865e-07	0.062	0.938	108	1.65002	26	FALSE	FALSE
1372	2318	FLNC	0.401823	0.000449524	0.00021971	0.000571928	3.57523e-05	0.098	0.902	1385	38.2293	95	FALSE	FALSE
1373	10011	SRA1	0.400096	5.70551e-05	3.32576e-05	5.94795e-05	9.82838e-06	0.178	0.822	221	4.85219	55	FALSE	FALSE
1374	151195	CCNYL1	0.399116	7.9746e-07	3.42857e-07	1.13903e-06	0	0.109	0.891	2	0.0678191	5	FALSE	FALSE
1375	23355	VPS8	0.398845	7.47633e-07	3.2056e-07	1.07078e-06	0	0.11	0.89	5	0.0635817	4	FALSE	FALSE
1376	81545	FBXO38	0.398421	1.00993e-05	5.04269e-06	1.26916e-05	3.45742e-07	0.181	0.819	91	0.858884	12	FALSE	FALSE
1377	494514	TYMSOS	0.398354	3.61e-06	1.41405e-06	5.51255e-06	0	0.099	0.901	28	0.307008	16	FALSE	FALSE
1378	112399	EGLN3	0.397948	4.70029e-05	2.26019e-05	6.13171e-05	7.42708e-06	0.099	0.901	231	3.99731	43	FALSE	FALSE
1379	388407	C17orf82	0.396474	9.45936e-06	5.64396e-06	9.62335e-06	9.53373e-07	0.21	0.79	23	0.804462	20	FALSE	FALSE
1380	6041	RNASEL	0.396018	6.97226e-07	2.21701e-07	1.20076e-06	0	0.088	0.912	2	0.0592949	7	FALSE	FALSE
1381	640	BLK	0.395617	0.000137075	7.88833e-05	0.00014709	2.0855e-05	0.179	0.821	655	11.6574	68	TRUE	FALSE
1382	3371	TNC	0.393968	1.6396e-05	7.80204e-06	2.18138e-05	0	0.16	0.84	76	1.39438	7	FALSE	FALSE
1383	8314	BAP1	0.392379	4.36594e-05	2.4306e-05	4.93232e-05	8.83326e-06	0.149	0.851	94	3.71297	55	FALSE	FALSE
1384	201299	RDM1	0.390338	1.02062e-05	4.22687e-06	1.53184e-05	0	0.115	0.885	106	0.867979	7	FALSE	FALSE
1385	10902	BRD8	0.389962	3.23102e-05	1.7974e-05	3.67631e-05	2.89145e-06	0.142	0.858	99	2.74779	31	FALSE	FALSE
1386	9564	BCAR1	0.389726	0.000269517	0.000152869	0.000299307	3.25746e-05	0.169	0.831	1417	22.9208	89	TRUE	FALSE
1387	2201	FBN2	0.38965	0.000351724	0.000162038	0.000486811	2.57107e-07	0.117	0.883	747	29.912	14	FALSE	FALSE
1388	4831	NME2	0.38936	6.5875e-05	3.8307e-05	7.08032e-05	1.9727e-05	0.147	0.853	184	5.60227	85	FALSE	FALSE
1389	10661	KLF1	0.387745	4.00466e-06	2.28784e-06	4.42772e-06	2.3652e-07	0.2	0.8	29	0.340572	18	FALSE	FALSE
1390	5582	PRKCG	0.386679	0.000105939	6.03929e-05	0.000117789	2.11768e-05	0.147	0.853	446	9.00951	70	FALSE	FALSE
1391	10847	SRCAP	0.386384	2.15054e-05	1.20932e-05	2.43596e-05	2.79511e-06	0.165	0.835	52	1.82891	35	FALSE	FALSE
1392	5799	PTPRN2	0.386292	3.44222e-07	1.62752e-07	4.69773e-07	0	0.146	0.854	2	0.029274	5	FALSE	FALSE
1393	2065	ERBB3	0.386048	0.000456616	0.000244928	0.000548347	5.14404e-05	0.152	0.848	1601	38.8325	111	TRUE	FALSE
1394	8970	HIST1H2BJ	0.385461	1.94135e-05	1.04306e-05	2.33042e-05	1.01582e-06	0.157	0.843	113	1.651	14	FALSE	FALSE
1395	2114	ETS2	0.385365	4.53328e-05	2.73292e-05	4.67181e-05	6.00389e-06	0.219	0.781	284	3.85528	34	FALSE	FALSE
1396	7425	VGF	0.38527	1.00039e-06	5.99599e-07	1.04028e-06	2.67497e-07	0.148	0.852	6	0.0850769	6	FALSE	FALSE
1397	4288	MKI67	0.384999	2.46336e-05	1.60708e-05	2.2241e-05	8.28139e-06	0.205	0.795	218	2.09494	37	FALSE	FALSE
1398	6688	SPI1	0.384717	7.07631e-05	3.87226e-05	8.32831e-05	7.84748e-06	0.17	0.83	168	6.01797	53	FALSE	TRUE
1399	4084	MXD1	0.38456	1.84938e-05	1.02806e-05	2.13572e-05	2.14663e-06	0.158	0.842	112	1.57278	25	FALSE	FALSE
1400	51503	CWC15	0.382638	8.77198e-06	5.75613e-06	7.88174e-06	3.08017e-06	0.195	0.805	45	0.746004	25	FALSE	FALSE
1401	79842	ZBTB3	0.382566	9.48325e-06	4.31221e-06	1.35167e-05	1.81396e-07	0.11	0.89	39	0.806493	25	FALSE	FALSE
1402	186	AGTR2	0.382319	8.8035e-06	4.07947e-06	1.23562e-05	0	0.135	0.865	7	0.748685	10	FALSE	FALSE
1403	633	BGN	0.381936	7.0153e-05	2.96097e-05	0.000106152	0	0.111	0.889	193	5.96609	20	FALSE	FALSE
1404	521	ATP5ME	0.381871	2.81389e-05	1.95299e-05	2.25444e-05	1.071e-05	0.266	0.734	132	2.39305	25	FALSE	FALSE
1405	9863	MAGI2	0.380903	3.61866e-05	1.42985e-05	5.74638e-05	2.11308e-07	0.064	0.936	57	3.07746	24	FALSE	FALSE
1406	9904	RBM19	0.380496	1.35453e-06	7.58216e-07	1.5672e-06	1.09942e-07	0.181	0.819	7	0.115195	8	FALSE	FALSE
1407	5911	RAP2A	0.379667	5.08442e-05	2.00146e-05	8.12015e-05	2.26788e-06	0.076	0.924	317	4.32399	37	FALSE	FALSE
1408	3882	KRT32	0.378196	5.10507e-06	2.36019e-06	7.25784e-06	2.06947e-07	0.111	0.889	40	0.434156	13	FALSE	FALSE
1409	2101	ESRRA	0.377832	6.22024e-05	3.35289e-05	7.58895e-05	7.06332e-06	0.136	0.864	222	5.28994	49	FALSE	FALSE
1410	85480	TSLP	0.37776	6.42853e-06	1.60496e-06	1.27689e-05	3.11849e-07	0.036	0.964	20	0.546708	7	TRUE	FALSE
1411	4773	NFATC2	0.377746	4.81677e-05	1.99957e-05	7.45792e-05	3.20799e-06	0.123	0.877	92	4.09637	39	FALSE	FALSE
1412	10542	LAMTOR5	0.377263	0.000146857	8.14623e-05	0.000173339	4.69697e-05	0.109	0.891	363	12.4893	68	FALSE	FALSE
1413	4998	ORC1	0.376092	3.10676e-05	1.51958e-05	4.2202e-05	2.72675e-06	0.128	0.872	257	2.64212	54	FALSE	FALSE
1414	27175	TUBG2	0.375689	1.38753e-06	6.86189e-07	1.86681e-06	9.4069e-08	0.12	0.88	4	0.118001	10	FALSE	FALSE
1415	23077	MYCBP2	0.3749	2.51963e-05	1.33057e-05	3.17166e-05	5.30926e-06	0.111	0.889	78	2.14279	39	FALSE	FALSE
1416	57584	ARHGAP21	0.373852	1.8414e-05	6.7588e-06	3.11759e-05	6.65832e-07	0.072	0.928	47	1.566	35	FALSE	FALSE
1417	2200	FBN1	0.373442	0.000119672	4.63786e-05	0.000196265	1.13676e-07	0.099	0.901	320	10.1774	23	FALSE	TRUE
1418	441518	RTL8B	0.372954	6.03944e-06	2.64962e-06	9.08911e-06	0	0.134	0.866	48	0.513618	9	FALSE	FALSE
1419	2690	GHR	0.370635	0.000158722	5.46361e-05	0.000280832	3.04283e-06	0.06	0.94	462	13.4984	44	TRUE	FALSE
1420	7291	TWIST1	0.370532	4.02044e-05	2.14457e-05	5.06266e-05	2.15658e-06	0.138	0.862	142	3.41914	45	FALSE	FALSE
1421	386617	KCTD8	0.370365	1.29432e-07	7.49389e-08	1.47133e-07	0	0.208	0.789	3	0.0110074	3	FALSE	FALSE
1422	51560	RAB6B	0.369654	2.9624e-05	1.61868e-05	3.63507e-05	3.86845e-06	0.12	0.88	301	2.51934	22	FALSE	FALSE
1423	8888	MCM3AP	0.369592	9.26011e-06	5.01019e-06	1.1499e-05	8.02223e-07	0.145	0.855	32	0.787516	28	FALSE	FALSE
1424	5822	PWP2	0.369101	6.60354e-06	3.93881e-06	7.21953e-06	1.2919e-06	0.165	0.835	13	0.561591	24	FALSE	FALSE
1425	8841	HDAC3	0.368834	0.00149227	0.00107121	0.0011416	0.000531894	0.299	0.701	5269	126.908	268	FALSE	TRUE
1426	3682	ITGAE	0.368596	4.83739e-07	2.08773e-07	7.45982e-07	0	0.122	0.878	3	0.0411391	6	FALSE	FALSE
1427	5716	PSMD10	0.367831	2.66598e-05	1.32144e-05	3.65533e-05	2.53629e-06	0.1	0.9	66	2.26726	52	FALSE	FALSE
1428	9472	AKAP6	0.367233	4.3298e-06	2.23344e-06	5.70853e-06	5.26234e-07	0.126	0.874	29	0.368224	18	FALSE	FALSE
1429	8844	KSR1	0.366673	7.25233e-06	3.70003e-06	9.68793e-06	6.79246e-07	0.128	0.872	33	0.616767	24	FALSE	FALSE
1430	84811	BUD13	0.366089	2.14506e-06	8.24787e-07	3.60644e-06	4.90222e-08	0.085	0.915	17	0.182425	10	FALSE	FALSE
1431	114792	KLHL32	0.365391	5.07812e-06	2.6664e-06	6.60039e-06	3.43104e-07	0.132	0.868	19	0.431864	13	FALSE	FALSE
1432	2709	GJB5	0.365354	6.86473e-07	2.11195e-07	1.30087e-06	0	0.043	0.954	2	0.0583804	5	FALSE	FALSE
1433	2006	ELN	0.364499	0.000111544	3.21758e-05	0.000217747	0	0.063	0.937	267	9.48618	26	FALSE	TRUE
1434	4772	NFATC1	0.363801	0.000214999	9.23443e-05	0.000337149	1.66993e-05	0.079	0.921	585	18.2844	79	FALSE	TRUE
1435	8440	NCK2	0.363632	0.000617376	0.000389925	0.000625499	0.000150589	0.2	0.8	1986	52.5042	141	TRUE	FALSE
1436	4487	MSX1	0.362164	1.62947e-05	6.46885e-06	2.71311e-05	1.98584e-07	0.074	0.926	37	1.38577	22	FALSE	FALSE
1437	6901	TAZ	0.360731	1.67598e-06	8.73359e-07	2.225e-06	2.77326e-08	0.174	0.824	4	0.142532	12	FALSE	FALSE
1438	10278	EFS	0.359748	7.28651e-05	4.22966e-05	8.49719e-05	5.14329e-06	0.203	0.797	385	6.19674	32	TRUE	FALSE
1439	1012	CDH13	0.359384	2.02276e-06	9.7337e-07	2.91997e-06	0	0.103	0.893	4	0.172024	9	FALSE	FALSE
1440	9793	CKAP5	0.35887	0.000101953	7.06635e-05	8.71891e-05	3.76509e-05	0.208	0.792	519	8.67049	62	FALSE	FALSE
1441	79884	MAP9	0.355933	9.09893e-07	3.94823e-07	1.4471e-06	0	0.114	0.886	2	0.077381	8	FALSE	FALSE
1442	84262	PSMG3	0.35529	5.17533e-06	2.26223e-06	8.19921e-06	7.62766e-08	0.084	0.916	11	0.440131	23	FALSE	FALSE
1443	26272	FBXO4	0.354019	2.38903e-06	8.38684e-07	4.37927e-06	2.71525e-07	0.075	0.925	13	0.203173	17	FALSE	FALSE
1444	11184	MAP4K1	0.352553	0.000129695	4.57306e-05	0.00023816	2.84109e-06	0.057	0.943	628	11.0297	36	TRUE	FALSE
1445	9611	NCOR1	0.352224	0.000685615	0.000455649	0.000652897	0.000166462	0.247	0.753	2238	58.3074	169	FALSE	TRUE
1446	23178	PASK	0.352183	2.68285e-05	1.9006e-05	2.22114e-05	1.32689e-05	0.215	0.785	124	2.2816	38	FALSE	FALSE
1447	23348	DOCK9	0.352043	7.08088e-06	3.09559e-06	1.13204e-05	1.00708e-06	0.046	0.954	49	0.602186	18	FALSE	FALSE
1448	79048	SECISBP2	0.351519	3.27999e-06	1.21155e-06	5.88426e-06	0	0.058	0.942	7	0.278943	7	FALSE	FALSE
1449	134728	IRAK1BP1	0.349156	2.5991e-07	1.20424e-07	3.99493e-07	0	0.119	0.879	2	0.0221038	4	FALSE	FALSE
1450	5970	RELA	0.348424	0.0034708	0.00255859	0.00261809	0.00166842	0.256	0.744	7887	295.17	354	TRUE	TRUE
1451	54861	SNRK	0.346922	3.68596e-06	2.22043e-06	4.22439e-06	7.7477e-07	0.165	0.835	29	0.313469	13	FALSE	FALSE
1452	843	CASP10	0.34654	3.58631e-05	2.00118e-05	4.57417e-05	3.73161e-06	0.12	0.88	45	3.04994	47	FALSE	FALSE
1453	8850	KAT2B	0.345811	0.000532493	0.000302145	0.00066611	5.40835e-05	0.15	0.85	2171	45.2853	166	FALSE	TRUE
1454	6407	SEMG2	0.345336	7.0468e-05	3.58327e-05	0.000100295	4.93505e-07	0.117	0.883	178	5.99288	14	FALSE	FALSE
1455	27289	RND1	0.345095	2.93032e-06	1.2585e-06	4.84451e-06	0	0.076	0.924	25	0.249206	18	FALSE	FALSE
1456	7111	TMOD1	0.344506	1.31062e-05	6.30965e-06	1.97284e-05	6.35162e-07	0.09	0.91	23	1.1146	34	FALSE	FALSE
1457	10567	RABAC1	0.344197	0.000171534	8.75121e-05	0.000244111	1.83857e-05	0.121	0.879	477	14.588	74	FALSE	FALSE
1458	117157	SH2D1B	0.34399	3.55797e-05	1.91547e-05	4.77484e-05	2.92492e-06	0.152	0.848	154	3.02584	27	FALSE	FALSE
1459	257062	CATSPERD	0.341643	2.54753e-07	6.00629e-08	5.69864e-07	0	0.066	0.934	4	0.0216652	2	FALSE	FALSE
1460	5957	RCVRN	0.341465	1.6446e-06	6.61202e-07	2.87994e-06	0	0.06	0.94	9	0.139863	10	FALSE	FALSE
1461	6616	SNAP25	0.340445	4.02482e-05	2.03836e-05	5.83489e-05	1.12588e-06	0.115	0.885	141	3.42287	37	FALSE	FALSE
1462	51575	ESF1	0.339398	6.3477e-06	3.19028e-06	9.30302e-06	1.68662e-07	0.134	0.866	23	0.539834	17	FALSE	FALSE
1463	8933	RTL8C	0.339208	1.06355e-05	4.11092e-06	1.92348e-05	1.07086e-07	0.095	0.905	31	0.904488	15	FALSE	FALSE
1464	1586	CYP17A1	0.339043	4.01648e-05	5.49152e-06	0.000102268	0	0.004	0.996	97	3.41578	17	FALSE	FALSE
1465	1397	CRIP2	0.339026	8.36451e-06	4.92475e-06	1.0146e-05	1.12985e-06	0.165	0.835	39	0.711352	19	FALSE	FALSE
1466	6447	SCG5	0.33856	9.00342e-06	2.68881e-06	1.86514e-05	2.9492e-07	0.062	0.938	21	0.765687	8	FALSE	FALSE
1467	26259	FBXW8	0.338324	1.39885e-05	9.35608e-06	1.36923e-05	5.24048e-06	0.199	0.801	75	1.18964	37	FALSE	FALSE
1468	9726	ZNF646	0.337982	1.18621e-05	4.63902e-06	2.13711e-05	3.35003e-08	0.088	0.912	95	1.0088	10	TRUE	FALSE
1469	9314	KLF4	0.33732	8.8945e-06	6.11848e-06	8.22963e-06	2.2755e-06	0.246	0.754	61	0.756424	24	FALSE	FALSE
1470	23309	SIN3B	0.336026	5.96706e-05	3.43558e-05	7.53358e-05	7.12971e-06	0.151	0.849	249	5.07462	59	FALSE	FALSE
1471	23001	WDFY3	0.335563	2.30012e-05	1.47529e-05	2.45804e-05	8.05035e-06	0.166	0.834	119	1.95612	28	FALSE	FALSE
1472	3306	HSPA2	0.335406	6.92155e-05	5.0369e-05	5.61901e-05	3.74363e-05	0.22	0.78	269	5.88636	63	FALSE	FALSE
1473	4650	MYO9B	0.335283	2.3121e-06	1.19187e-06	3.34115e-06	0	0.124	0.876	25	0.19663	12	FALSE	FALSE
1474	392255	GDF6	0.335052	6.66066e-08	2.13658e-08	1.35026e-07	0	0.041	0.958	2	0.00566449	5	FALSE	TRUE
1475	84103	C4orf17	0.334673	2.07013e-06	1.06776e-06	2.99508e-06	2.68777e-08	0.133	0.867	9	0.176052	8	FALSE	FALSE
1476	9397	NMT2	0.334469	1.65969e-06	8.64119e-07	2.37861e-06	1.2148e-07	0.118	0.882	12	0.141147	14	FALSE	FALSE
1477	84446	BRSK1	0.334369	4.42399e-06	2.68013e-06	5.21538e-06	7.21968e-07	0.174	0.826	56	0.376234	13	FALSE	FALSE
1478	10635	RAD51AP1	0.334152	1.4214e-06	4.47459e-07	2.91466e-06	0	0.058	0.942	7	0.120881	10	FALSE	FALSE
1479	23224	SYNE2	0.333749	2.22502e-05	1.40486e-05	2.45742e-05	6.58594e-06	0.141	0.859	93	1.89225	32	FALSE	FALSE
1480	8317	CDC7	0.332449	5.93364e-05	3.36876e-05	7.71512e-05	5.91596e-06	0.181	0.819	228	5.04621	57	FALSE	FALSE
1481	11329	STK38	0.332433	5.97867e-05	3.77298e-05	6.63502e-05	2.05884e-05	0.167	0.833	186	5.0845	55	FALSE	FALSE
1482	4145	MATK	0.332217	2.60324e-05	1.65703e-05	2.84817e-05	2.13555e-06	0.223	0.777	120	2.2139	24	TRUE	FALSE
1483	148022	TICAM1	0.330683	3.07878e-05	1.42694e-05	4.99526e-05	2.48938e-06	0.108	0.892	70	2.61832	42	FALSE	FALSE
1484	58508	KMT2C	0.329497	3.02785e-06	1.41993e-06	4.87991e-06	7.68537e-08	0.097	0.903	7	0.2575	13	FALSE	FALSE
1485	9112	MTA1	0.329361	0.00100665	0.000665911	0.00103454	0.000297082	0.204	0.796	2984	85.6095	164	TRUE	FALSE
1486	745	MYRF	0.329119	7.34914e-07	2.7382e-07	1.40099e-06	0	0.075	0.925	1	0.0625	15	FALSE	FALSE
1487	4137	MAPT	0.329003	0.000194616	0.000123838	0.000215128	4.93054e-05	0.178	0.822	1137	16.5509	113	TRUE	FALSE
1488	3570	IL6R	0.328298	1.04726e-05	3.14164e-06	2.23302e-05	0	0.041	0.959	21	0.890632	13	TRUE	FALSE
1489	9826	ARHGEF11	0.327642	5.91567e-05	1.82857e-05	0.000124743	6.06711e-07	0.034	0.966	302	5.03092	27	TRUE	FALSE
1490	2137	EXTL3	0.327237	1.43796e-06	5.69185e-07	2.65487e-06	0	0.074	0.926	10	0.12229	9	FALSE	FALSE
1491	64802	NMNAT1	0.326961	8.68658e-06	5.14845e-06	1.08213e-05	1.96142e-06	0.173	0.827	38	0.738742	19	FALSE	FALSE
1492	143	PARP4	0.326767	1.01601e-06	5.40369e-07	1.45559e-06	6.21954e-08	0.125	0.875	6	0.0864054	10	FALSE	FALSE
1493	55561	CDC42BPG	0.326538	2.05547e-07	7.89645e-08	3.8765e-07	0	0.06	0.94	2	0.0174805	6	FALSE	FALSE
1494	5601	MAPK9	0.326168	0.000550978	0.000391367	0.000489351	0.000246837	0.213	0.787	1888	46.8573	163	FALSE	FALSE
1495	84864	RIOX2	0.325607	1.20131e-06	6.54516e-07	1.67931e-06	1.0752e-07	0.135	0.865	23	0.102164	7	FALSE	FALSE
1496	7385	UQCRC2	0.324984	2.05959e-05	1.27447e-05	2.41587e-05	4.27202e-06	0.173	0.827	130	1.75156	36	FALSE	FALSE
1497	3385	ICAM3	0.324598	1.39519e-05	4.89272e-06	2.79088e-05	2.82101e-07	0.037	0.963	31	1.18652	11	FALSE	FALSE
1498	56243	KIAA1217	0.324071	1.72764e-05	9.03678e-06	2.54252e-05	7.10765e-07	0.125	0.875	27	1.46925	28	FALSE	FALSE
1499	80086	TUBA4B	0.322752	1.97202e-06	1.29982e-06	2.08271e-06	5.08571e-07	0.176	0.824	24	0.167708	16	FALSE	FALSE
1500	83448	PUS7L	0.321687	1.08717e-06	5.66962e-07	1.61712e-06	4.99264e-08	0.111	0.889	5	0.0924572	7	FALSE	FALSE
1501	23576	DDAH1	0.321108	1.72921e-07	1.02822e-07	2.18305e-07	0	0.196	0.803	1	0.0147059	4	FALSE	FALSE
1502	93973	ACTR8	0.318529	1.31675e-05	5.57937e-06	2.38223e-05	6.30362e-07	0.084	0.916	19	1.11981	19	FALSE	FALSE
1503	3460	IFNGR2	0.315987	4.82662e-06	1.90003e-06	9.26174e-06	3.2667e-07	0.092	0.908	13	0.410475	11	FALSE	FALSE
1504	2321	FLT1	0.314637	0.0001217	5.35647e-05	0.000216552	1.97107e-06	0.093	0.907	485	10.3499	37	TRUE	FALSE
1505	5629	PROX1	0.313473	1.31884e-05	3.37935e-06	3.12916e-05	1.96962e-08	0.023	0.977	24	1.12159	20	FALSE	FALSE
1506	1902	LPAR1	0.312104	1.76158e-07	3.40491e-08	4.55324e-07	0	0.013	0.987	3	0.0149812	5	FALSE	FALSE
1507	11331	PHB2	0.311961	0.000348604	0.000231037	0.000376867	0.00013443	0.167	0.833	954	29.6467	123	FALSE	FALSE
1508	51334	PRR16	0.310842	4.8824e-07	2.70298e-07	7.01137e-07	0	0.137	0.863	3	0.0415219	6	FALSE	FALSE
1509	5291	PIK3CB	0.310606	2.42922e-05	1.19899e-05	3.96074e-05	7.38137e-08	0.143	0.857	241	2.06591	24	TRUE	FALSE
1510	58491	ZNF71	0.310552	5.22448e-06	2.47118e-06	8.86583e-06	2.4407e-07	0.113	0.887	17	0.444311	14	FALSE	FALSE
1511	9667	SAFB2	0.310469	6.7601e-05	4.96619e-05	5.77807e-05	3.1102e-05	0.201	0.799	350	5.74906	62	FALSE	FALSE
1512	64577	ALDH8A1	0.309762	1.6467e-07	9.05289e-08	2.39349e-07	0	0.163	0.837	2	0.0140042	2	FALSE	FALSE
1513	79805	VASH2	0.309762	1.6467e-07	9.05289e-08	2.39349e-07	0	0.163	0.837	2	0.0140042	2	FALSE	FALSE
1514	30844	EHD4	0.308089	7.66174e-06	3.56467e-06	1.32983e-05	6.46258e-07	0.084	0.916	19	0.651585	27	FALSE	FALSE
1515	65250	CPLANE1	0.307625	2.50183e-07	1.26399e-07	4.02389e-07	0	0.131	0.869	1	0.0212766	6	FALSE	FALSE
1516	93986	FOXP2	0.306102	5.10816e-06	2.91208e-06	7.17433e-06	2.39611e-07	0.173	0.827	12	0.434418	19	FALSE	FALSE
1517	249	ALPL	0.303324	6.61632e-07	3.31697e-07	1.08773e-06	0	0.126	0.874	2	0.0562678	6	FALSE	FALSE
1518	6442	SGCA	0.303259	1.79328e-05	8.88505e-06	2.9835e-05	1.30091e-07	0.121	0.879	54	1.52507	11	FALSE	FALSE
1519	51433	ANAPC5	0.30298	3.1431e-05	1.68743e-05	4.80448e-05	5.06923e-06	0.112	0.888	93	2.67301	52	FALSE	FALSE
1520	6957	TRB	0.302945	1.44114e-05	4.6092e-06	3.23563e-05	0	0.041	0.959	23	1.2256	12	FALSE	FALSE
1521	6233	RPS27A	0.302061	0.000443602	0.000316093	0.000422129	0.000160229	0.261	0.739	1295	37.7257	139	FALSE	TRUE
1522	3158	HMGCS2	0.300988	1.19986e-07	7.31023e-08	1.55766e-07	0	0.213	0.787	1	0.0102041	4	FALSE	FALSE
1523	6737	TRIM21	0.300414	0.000211611	0.00012754	0.000279852	5.96337e-05	0.141	0.859	754	17.9963	97	FALSE	FALSE
1524	6955	TRA	0.299192	3.81127e-05	1.22319e-05	8.65024e-05	2.97823e-07	0.02	0.98	47	3.24126	14	FALSE	FALSE
1525	29952	DPP7	0.298752	2.16932e-06	8.70403e-07	4.3478e-06	0	0.062	0.938	9	0.184487	11	FALSE	FALSE
1526	8828	NRP2	0.297738	7.16239e-06	1.89851e-06	1.76796e-05	0	0.017	0.983	13	0.609118	10	FALSE	FALSE
1527	146852	ODF4	0.296426	1.45233e-07	8.40659e-08	2.06348e-07	0	0.175	0.825	2	0.0123512	2	FALSE	FALSE
1528	11317	RBPJL	0.296426	1.45233e-07	8.40659e-08	2.06348e-07	0	0.175	0.825	2	0.0123512	2	FALSE	FALSE
1529	80746	TSEN2	0.295778	1.86421e-06	9.56696e-07	3.06824e-06	0	0.122	0.878	4	0.15854	16	FALSE	FALSE
1530	85458	DIXDC1	0.294633	4.69458e-06	2.05916e-06	8.94474e-06	2.3933e-07	0.099	0.901	21	0.399246	16	FALSE	FALSE
1531	930	CD19	0.294623	2.6621e-05	1.1099e-05	5.26842e-05	3.50886e-07	0.092	0.908	122	2.26396	25	TRUE	FALSE
1532	100132979	GOLGA8DP	0.294607	1.51066e-06	5.86264e-07	3.13771e-06	0	0.073	0.927	2	0.128472	8	FALSE	FALSE
1533	6830	SUPT6H	0.293368	2.2612e-05	1.52547e-05	2.50788e-05	4.4487e-06	0.2	0.8	207	1.92302	32	FALSE	FALSE
1534	1991	ELANE	0.292778	0.000200038	8.00094e-05	0.000409963	1.08434e-06	0.078	0.922	252	17.012	32	FALSE	FALSE
1535	79023	NUP37	0.292106	2.46102e-06	8.92176e-07	5.37078e-06	0	0.052	0.948	38	0.209295	13	FALSE	FALSE
1536	29965	CDIP1	0.290564	2.37802e-06	1.38739e-06	3.40933e-06	8.79177e-08	0.181	0.819	5	0.202236	13	FALSE	FALSE
1537	7514	XPO1	0.290466	0.000501172	0.0003823	0.000409244	0.000272537	0.23	0.77	1576	42.6216	196	FALSE	FALSE
1538	5906	RAP1A	0.29022	0.000116672	6.08731e-05	0.000192265	2.28305e-05	0.089	0.911	334	9.92228	75	FALSE	FALSE
1539	2664	GDI1	0.290167	2.74052e-05	1.79114e-05	3.27185e-05	7.21802e-06	0.181	0.819	88	2.33065	65	FALSE	FALSE
1540	4838	NODAL	0.289678	4.89816e-07	1.18304e-07	1.2825e-06	0	0.029	0.971	4	0.0416559	3	FALSE	FALSE
1541	196	AHR	0.289031	4.45227e-05	2.75133e-05	5.88497e-05	3.64623e-06	0.192	0.808	288	3.78639	43	FALSE	FALSE
1542	127281	PRXL2B	0.289024	2.93965e-07	6.58751e-08	7.89174e-07	0	0.024	0.976	1	0.025	4	FALSE	FALSE
1543	11076	TPPP	0.288952	6.54996e-07	3.54707e-07	1.03924e-06	1.05259e-07	0.169	0.831	6	0.0557035	10	FALSE	FALSE
1544	8493	PPM1D	0.28617	2.63792e-05	1.25657e-05	4.82701e-05	2.86029e-06	0.077	0.923	95	2.24339	25	FALSE	FALSE
1545	6886	TAL1	0.286111	7.39712e-05	4.94244e-05	8.57945e-05	1.57951e-05	0.19	0.81	224	6.29081	55	FALSE	FALSE
1546	54784	ALKBH4	0.284735	1.6295e-06	7.65413e-07	3.03471e-06	0	0.088	0.912	5	0.138579	8	FALSE	FALSE
1547	6261	RYR1	0.284624	3.0206e-05	1.35614e-05	5.84789e-05	8.71009e-08	0.08	0.92	89	2.56883	23	FALSE	FALSE
1548	7812	CSDE1	0.283572	8.26448e-05	5.87535e-05	8.42511e-05	3.18277e-05	0.201	0.799	311	7.02844	71	FALSE	FALSE
1549	9839	ZEB2	0.282552	1.7866e-05	1.15894e-05	2.2214e-05	1.59955e-06	0.197	0.803	128	1.5194	32	FALSE	FALSE
1550	10420	TESK2	0.282494	2.0625e-06	1.2253e-06	2.96361e-06	2.28372e-07	0.171	0.829	14	0.175403	16	FALSE	FALSE
1551	10023	FRAT1	0.281655	5.44581e-06	3.43248e-06	7.1482e-06	7.4259e-07	0.146	0.854	13	0.463133	19	FALSE	FALSE
1552	22976	PAXIP1	0.281155	0.000865764	0.000626522	0.000850925	0.000293925	0.203	0.797	2259	73.6281	253	FALSE	FALSE
1553	9750	RIPOR2	0.281053	1.35157e-07	4.37734e-08	3.25146e-07	0	0.044	0.956	1	0.0114943	7	FALSE	FALSE
1554	4602	MYB	0.279443	0.000104587	7.09584e-05	0.00012034	2.5197e-05	0.197	0.803	300	8.89447	78	FALSE	FALSE
1555	570	BAAT	0.278688	1.43656e-05	5.459e-06	3.1959e-05	1.63111e-07	0.038	0.962	68	1.22171	24	FALSE	FALSE
1556	5789	PTPRD	0.276596	8.7459e-07	3.86882e-07	1.76325e-06	0	0.06	0.94	6	0.0743786	13	FALSE	FALSE
1557	1642	DDB1	0.276435	0.000499622	0.000403396	0.000348097	0.000289442	0.298	0.702	1570	42.4898	233	FALSE	FALSE
1558	79833	GEMIN6	0.276103	4.99394e-06	2.93497e-06	7.45725e-06	2.63866e-07	0.144	0.856	8	0.424705	23	FALSE	FALSE
1559	5566	PRKACA	0.275934	0.00502972	0.00412372	0.00328342	0.00327669	0.242	0.758	13506	427.748	596	TRUE	FALSE
1560	6642	SNX1	0.274877	0.000127188	7.91895e-05	0.00017462	9.30457e-06	0.143	0.857	384	10.8166	52	FALSE	FALSE
1561	112574	SNX18	0.27372	2.08235e-05	1.36635e-05	2.61582e-05	1.69696e-06	0.228	0.772	93	1.77092	22	FALSE	FALSE
1562	93349	SP140L	0.273374	3.16092e-07	1.55386e-07	5.87863e-07	0	0.099	0.901	2	0.0268817	6	FALSE	FALSE
1563	8874	ARHGEF7	0.272842	5.12201e-05	3.04193e-05	7.62372e-05	4.11143e-06	0.137	0.863	147	4.35596	43	FALSE	FALSE
1564	84231	TRAF7	0.270445	7.03569e-06	2.90532e-06	1.52725e-05	6.03022e-08	0.086	0.914	11	0.598343	16	FALSE	FALSE
1565	4296	MAP3K11	0.270256	3.55827e-05	1.85486e-05	6.30297e-05	3.30233e-06	0.097	0.903	187	3.02609	47	FALSE	FALSE
1566	255119	CFAP299	0.270212	6.15635e-08	2.79318e-08	1.24464e-07	0	0.092	0.908	1	0.0052356	2	FALSE	FALSE
1567	5335	PLCG1	0.269932	0.00171764	0.00112074	0.00221131	0.000187724	0.205	0.795	7297	146.075	209	TRUE	FALSE
1568	23352	UBR4	0.269189	7.30406e-05	5.00809e-05	8.5292e-05	1.70986e-05	0.188	0.812	448	6.21166	44	FALSE	FALSE
1569	2289	FKBP5	0.268646	0.000137197	8.85218e-05	0.000181186	4.80308e-05	0.151	0.849	684	11.6677	117	FALSE	FALSE
1570	10148	EBI3	0.267238	5.05649e-06	2.03281e-06	1.13146e-05	0	0.067	0.933	8	0.430024	6	FALSE	FALSE
1571	8495	PPFIBP2	0.266061	3.77883e-06	2.24939e-06	5.74846e-06	0	0.135	0.865	12	0.321366	12	FALSE	FALSE
1572	57456	KIAA1143	0.265569	1.43046e-06	8.40309e-07	2.22222e-06	0	0.132	0.868	8	0.121652	6	FALSE	FALSE
1573	80762	NDFIP1	0.265275	2.19357e-06	6.13416e-07	5.95667e-06	0	0.027	0.973	14	0.18655	10	TRUE	FALSE
1574	3791	KDR	0.265111	0.000313785	0.000193104	0.000455211	7.345e-06	0.209	0.791	1495	26.6855	68	TRUE	FALSE
1575	79654	HECTD3	0.264968	4.08427e-06	2.56316e-06	5.74074e-06	3.79966e-07	0.153	0.847	40	0.347343	15	FALSE	FALSE
1576	5777	PTPN6	0.264441	0.00087579	0.000498983	0.00142492	3.08178e-05	0.128	0.872	4016	74.4806	129	TRUE	FALSE
1577	5908	RAP1B	0.26311	6.94094e-05	4.79977e-05	8.13793e-05	2.21339e-05	0.199	0.801	314	5.90286	56	FALSE	FALSE
1578	8668	EIF3I	0.262987	0.000180519	0.000133185	0.000179984	6.03018e-05	0.23	0.77	613	15.352	98	FALSE	FALSE
1579	3897	L1CAM	0.262126	1.41821e-05	7.83368e-06	2.42189e-05	1.27831e-06	0.121	0.879	91	1.2061	27	FALSE	FALSE
1580	6452	SH3BP2	0.261269	5.32807e-05	3.17595e-05	8.23718e-05	7.1082e-07	0.176	0.824	288	4.53121	36	TRUE	FALSE
1581	4751	NEK2	0.260898	6.18699e-05	4.19203e-05	7.64649e-05	1.82596e-05	0.168	0.832	216	5.26166	73	FALSE	FALSE
1582	8717	TRADD	0.259804	8.66567e-05	6.03614e-05	0.000101212	2.83117e-05	0.148	0.852	269	7.36963	76	FALSE	FALSE
1583	3084	NRG1	0.259742	6.23931e-05	3.08891e-05	0.00012129	9.00896e-08	0.076	0.924	109	5.30616	16	FALSE	FALSE
1584	1493	CTLA4	0.259452	1.42492e-05	6.17544e-06	3.11186e-05	1.31373e-07	0.098	0.902	87	1.21181	19	FALSE	FALSE
1585	51496	CTDSPL2	0.258381	1.67037e-06	8.35897e-07	3.22964e-06	0	0.103	0.897	5	0.142055	9	FALSE	FALSE
1586	6876	TAGLN	0.25681	8.32766e-06	5.40554e-06	1.13786e-05	9.26924e-07	0.195	0.805	83	0.708218	27	FALSE	FALSE
1587	5583	PRKCH	0.256768	6.38894e-06	4.38402e-06	7.8083e-06	1.36142e-06	0.207	0.793	62	0.543341	26	FALSE	FALSE
1588	4780	NFE2L2	0.255888	5.24712e-05	3.81651e-05	5.59074e-05	1.75319e-05	0.231	0.769	275	4.46236	60	FALSE	FALSE
1589	10254	STAM2	0.255195	6.49045e-05	4.47395e-05	7.90183e-05	1.60812e-05	0.204	0.796	186	5.51974	58	FALSE	FALSE
1590	6502	SKP2	0.255013	0.00014135	9.21135e-05	0.000193076	4.67432e-05	0.188	0.812	377	12.021	119	FALSE	FALSE
1591	4953	ODC1	0.254364	1.78198e-05	1.0224e-05	2.98618e-05	6.71329e-07	0.132	0.868	88	1.51547	21	FALSE	FALSE
1592	2870	GRK6	0.254052	3.36211e-05	1.35207e-05	7.9119e-05	6.72028e-07	0.059	0.941	191	2.85927	30	FALSE	FALSE
1593	8350	HIST1H3A	0.254045	0.000657984	0.00047579	0.000717174	0.000186369	0.225	0.775	2140	55.9576	220	FALSE	FALSE
1594	5451	POU2F1	0.253627	0.000135407	9.35418e-05	0.000165065	3.44671e-05	0.193	0.807	391	11.5155	78	FALSE	FALSE
1595	5509	PPP1R3D	0.251719	1.1978e-06	6.41471e-07	2.21012e-06	0	0.147	0.853	26	0.101866	8	FALSE	FALSE
1596	8471	IRS4	0.250706	0.000404976	0.000297253	0.000429676	0.000117721	0.218	0.782	2014	34.4407	120	TRUE	FALSE
1597	7026	NR2F2	0.249956	5.02347e-05	2.91739e-05	8.42579e-05	3.14075e-06	0.109	0.891	248	4.27216	33	FALSE	FALSE
1598	5268	SERPINB5	0.248484	2.63225e-06	1.4099e-06	4.91922e-06	3.20214e-07	0.115	0.885	18	0.223857	19	FALSE	FALSE
1599	4842	NOS1	0.248124	0.000102294	5.33912e-05	0.000197091	3.05076e-06	0.084	0.916	258	8.69951	36	FALSE	FALSE
1600	51222		0.247738	4.10218e-06	2.50973e-06	6.42796e-06	1.97638e-07	0.147	0.853	10	0.348866	15	FALSE	FALSE
1601	672	BRCA1	0.247267	0.00266115	0.00210827	0.002236	0.00124812	0.285	0.715	7394	226.315	423	FALSE	TRUE
1602	9562	MINPP1	0.247101	6.1277e-06	4.26942e-06	7.52037e-06	7.82414e-07	0.242	0.758	67	0.521124	5	FALSE	FALSE
1603	26035	GLCE	0.245762	3.36412e-06	1.39469e-06	8.01355e-06	1.83658e-07	0.055	0.945	14	0.286098	12	FALSE	FALSE
1604	55629	PNRC2	0.244363	1.10817e-05	7.10211e-06	1.62855e-05	1.15427e-06	0.185	0.815	50	0.942431	27	FALSE	FALSE
1605	134553	C5orf24	0.243787	8.03485e-06	5.23121e-06	1.15004e-05	3.17127e-07	0.222	0.778	70	0.683316	12	FALSE	FALSE
1606	26578	OSTF1	0.243748	7.66481e-05	5.55548e-05	8.65376e-05	1.73354e-05	0.237	0.763	318	6.51846	51	FALSE	FALSE
1607	10307	APBB3	0.243357	1.13215e-06	6.05847e-07	2.16268e-06	4.4839e-08	0.136	0.864	8	0.0962828	9	FALSE	FALSE
1608	9682	KDM4A	0.243304	1.82901e-05	1.23369e-05	2.44683e-05	4.40363e-06	0.183	0.817	53	1.55547	40	FALSE	FALSE
1609	10006	ABI1	0.242674	0.000287893	0.000188834	0.000408195	3.90617e-05	0.181	0.819	1454	24.4835	108	TRUE	FALSE
1610	9031	BAZ1B	0.240795	5.20576e-05	3.36093e-05	7.66139e-05	7.23601e-06	0.165	0.835	188	4.42718	57	FALSE	FALSE
1611	10398	MYL9	0.240374	1.2685e-05	6.1493e-06	2.71898e-05	9.87262e-07	0.07	0.93	58	1.07879	22	FALSE	FALSE
1612	8678	BECN1	0.240014	0.000152871	9.50466e-05	0.000240922	3.48932e-05	0.151	0.849	419	13.0008	112	FALSE	FALSE
1613	23142	DCUN1D4	0.239919	1.07321e-06	5.86008e-07	2.03068e-06	0	0.075	0.925	2	0.0912698	9	FALSE	FALSE
1614	6461	SHB	0.239473	1.36816e-05	6.72233e-06	2.9061e-05	0	0.09	0.91	69	1.16354	24	TRUE	FALSE
1615	64221	ROBO3	0.238216	9.39567e-06	5.85753e-06	1.48526e-05	2.72719e-07	0.199	0.801	121	0.799045	10	FALSE	FALSE
1616	7332	UBE2L3	0.237613	0.000181871	0.000112591	0.000291566	5.18618e-05	0.091	0.909	627	15.467	113	FALSE	FALSE
1617	51096	UTP18	0.237018	4.97681e-06	2.37913e-06	1.09599e-05	5.88032e-07	0.063	0.937	40	0.423248	18	FALSE	FALSE
1618	3459	IFNGR1	0.236879	8.30479e-06	3.1784e-06	2.16414e-05	1.18534e-08	0.057	0.943	19	0.706273	13	FALSE	FALSE
1619	23373	CRTC1	0.236261	3.83233e-06	1.47297e-06	9.98625e-06	9.99146e-08	0.032	0.968	9	0.325917	8	FALSE	FALSE
1620	1805	DPT	0.235501	1.31227e-06	4.21922e-07	3.78065e-06	0	0.05	0.95	8	0.111601	4	FALSE	TRUE
1621	64087	MCCC2	0.235316	1.53305e-05	1.15758e-05	1.5956e-05	5.5199e-06	0.244	0.756	74	1.30377	37	FALSE	FALSE
1622	1263	PLK3	0.235221	4.60057e-05	2.72007e-05	7.99464e-05	7.25279e-06	0.118	0.882	178	3.91251	36	FALSE	FALSE
1623	5325	PLAGL1	0.232847	2.7012e-06	1.88296e-06	3.51409e-06	1.85467e-08	0.23	0.77	48	0.229721	12	FALSE	TRUE
1624	3303	HSPA1A	0.231562	0.000796675	0.000689165	0.000464282	0.000604587	0.327	0.673	2789	67.7524	255	TRUE	FALSE
1625	64081	PBLD	0.23067	1.00802e-05	6.76613e-06	1.43674e-05	1.14615e-07	0.196	0.804	29	0.857264	14	FALSE	FALSE
1626	23648	SSBP3	0.229701	1.7277e-05	1.1891e-05	2.34478e-05	2.09952e-06	0.209	0.791	132	1.46931	22	FALSE	FALSE
1627	466	ATF1	0.229673	2.27835e-05	1.53725e-05	3.22679e-05	3.15472e-06	0.241	0.759	206	1.9376	31	FALSE	FALSE
1628	9891	NUAK1	0.22944	3.35231e-05	1.59317e-05	7.66709e-05	4.50994e-06	0.083	0.917	202	2.85093	34	FALSE	FALSE
1629	1052	CEBPD	0.229087	1.71749e-05	1.18332e-05	2.33177e-05	1.18271e-06	0.211	0.789	161	1.46063	33	FALSE	TRUE
1630	10499	NCOA2	0.229035	0.000185275	0.000133878	0.000224407	4.46363e-05	0.202	0.798	600	15.7566	86	FALSE	TRUE
1631	875	CBS	0.229028	3.23868e-05	2.13021e-05	4.83988e-05	6.12685e-06	0.137	0.863	60	2.7543	48	FALSE	FALSE
1632	7222	TRPC3	0.228808	1.64082e-05	6.18597e-06	4.46759e-05	0	0.045	0.955	33	1.39542	22	FALSE	FALSE
1633	2294	FOXF1	0.228454	1.09564e-06	5.43508e-07	2.41681e-06	0	0.104	0.896	5	0.0931774	13	FALSE	FALSE
1634	30818	KCNIP3	0.228002	0.000139068	4.9733e-05	0.000391818	2.58164e-06	0.053	0.947	320	11.8269	30	FALSE	FALSE
1635	9203	ZMYM3	0.227353	1.41549e-05	1.07051e-05	1.51738e-05	4.43275e-06	0.257	0.743	96	1.20379	34	FALSE	FALSE
1636	4720	NDUFS2	0.226798	2.82738e-05	1.59641e-05	5.4276e-05	1.24467e-06	0.108	0.892	148	2.40452	41	FALSE	FALSE
1637	10952	SEC61B	0.225753	5.00535e-05	3.1805e-05	8.08342e-05	6.55469e-06	0.183	0.817	206	4.25675	44	FALSE	FALSE
1638	79718	TBL1XR1	0.225434	6.22937e-05	4.17752e-05	9.10177e-05	1.54813e-05	0.216	0.784	221	5.2977	45	FALSE	FALSE
1639	3090	HIC1	0.225432	8.61006e-06	5.731e-06	1.27713e-05	1.16028e-06	0.169	0.831	62	0.732234	25	FALSE	FALSE
1640	10741	RBBP9	0.22458	1.17586e-06	4.24921e-07	3.34375e-06	0	0.045	0.945	1	0.1	9	FALSE	FALSE
1641	7314	UBB	0.224239	0.00045835	0.00038517	0.000326344	0.000302768	0.288	0.712	1711	38.9799	185	TRUE	FALSE
1642	131566	DCBLD2	0.224014	7.7994e-07	3.68932e-07	1.83475e-06	0	0.122	0.878	21	0.0663292	6	FALSE	FALSE
1643	171017	ZNF384	0.223566	3.96681e-06	2.40503e-06	6.98579e-06	1.38337e-07	0.13	0.87	60	0.337354	12	FALSE	FALSE
1644	5702	PSMC3	0.223312	0.000148449	0.000110868	0.000168288	5.44652e-05	0.19	0.81	458	12.6247	122	FALSE	FALSE
1645	3066	HDAC2	0.223123	0.00241068	0.00177947	0.002829	0.000621364	0.239	0.761	7105	205.014	390	FALSE	TRUE
1646	8739	HRK	0.223072	1.08802e-06	4.92967e-07	2.66753e-06	0	0.074	0.926	8	0.0925293	8	FALSE	FALSE
1647	3654	IRAK1	0.222616	0.000331983	0.00024403	0.000395089	0.000121841	0.235	0.765	1171	28.2332	134	FALSE	FALSE
1648	3659	IRF1	0.222353	7.94155e-05	3.59204e-05	0.000195613	1.24041e-05	0.11	0.89	406	6.75381	42	FALSE	FALSE
1649	10076	PTPRU	0.222003	2.84081e-06	1.52267e-06	5.93745e-06	1.55811e-07	0.133	0.867	29	0.241594	9	FALSE	FALSE
1650	8473	OGT	0.220797	0.000157052	0.000105816	0.000232051	3.7877e-05	0.143	0.857	714	13.3563	78	FALSE	FALSE
1651	5141	PDE4A	0.220508	4.69184e-06	2.56894e-06	9.62734e-06	0	0.08	0.92	17	0.399013	11	FALSE	FALSE
1652	9318	COPS2	0.219494	9.69041e-05	7.59182e-05	9.56098e-05	3.65785e-05	0.271	0.729	255	8.24111	93	FALSE	FALSE
1653	284827	KRTAP13-4	0.219388	3.3641e-07	1.43759e-07	8.78126e-07	0	0.08	0.92	2	0.0286096	6	FALSE	FALSE
1654	2549	GAB1	0.217479	0.000211699	0.000111985	0.0004585	3.20085e-06	0.096	0.904	914	18.0037	82	TRUE	FALSE
1655	493	ATP2B4	0.217475	4.70414e-05	2.6878e-05	9.27163e-05	3.78639e-07	0.155	0.845	221	4.00059	20	FALSE	FALSE
1656	347733	TUBB2B	0.217231	3.56928e-05	2.75036e-05	3.76982e-05	1.38046e-05	0.244	0.756	164	3.03546	53	FALSE	FALSE
1657	2889	RAPGEF1	0.21693	6.76158e-06	4.35402e-06	1.10984e-05	4.75098e-07	0.135	0.865	32	0.575032	24	TRUE	FALSE
1658	54812	AFTPH	0.216688	1.05623e-06	5.98913e-07	2.11047e-06	0	0.128	0.872	4	0.0898256	10	FALSE	FALSE
1659	8671	SLC4A4	0.216003	1.70694e-06	5.84056e-07	5.19845e-06	0	0.04	0.96	4	0.145165	6	FALSE	FALSE
1660	57179	KIAA1191	0.213336	3.02989e-07	1.453e-07	7.39157e-07	0	0.089	0.911	7	0.0257674	7	FALSE	FALSE
1661	431707	LHX8	0.21301	1.0684e-05	5.42907e-06	2.46697e-05	3.72108e-08	0.091	0.909	22	0.908607	17	FALSE	FALSE
1662	4632	MYL1	0.212588	3.27224e-06	2.11916e-06	5.42405e-06	4.02089e-07	0.166	0.834	39	0.278285	13	FALSE	FALSE
1663	30008	EFEMP2	0.211779	0.00060244	0.000378873	0.00105567	1.78487e-05	0.175	0.825	1378	51.2339	118	FALSE	FALSE
1664	10419	PRMT5	0.211776	0.000489482	0.00039956	0.000424607	0.000272333	0.319	0.681	1440	41.6275	162	FALSE	FALSE
1665	6095	RORA	0.210942	1.58047e-05	1.13403e-05	2.11641e-05	2.00512e-06	0.24	0.76	71	1.34409	30	TRUE	FALSE
1666	150275	CCDC117	0.210323	3.09126e-07	2.37098e-07	3.42464e-07	1.14114e-07	0.278	0.722	15	0.0262893	5	FALSE	FALSE
1667	23179	RGL1	0.209814	5.11244e-07	2.52916e-07	1.23122e-06	0	0.1	0.899	1	0.0434783	4	FALSE	FALSE
1668	6790	AURKA	0.208425	0.000454585	0.000350086	0.000501371	0.000233361	0.22	0.78	1865	38.6597	183	FALSE	FALSE
1669	51742	ARID4B	0.208064	3.28793e-05	2.09268e-05	5.74464e-05	5.59932e-06	0.132	0.868	106	2.79619	28	FALSE	FALSE
1670	158809	MAGEB6	0.20803	4.09144e-07	1.7669e-07	1.1174e-06	0	0.046	0.954	4	0.0347952	7	FALSE	FALSE
1671	57506	MAVS	0.207743	4.43689e-05	3.18592e-05	6.02173e-05	1.2993e-05	0.181	0.819	131	3.77331	60	FALSE	FALSE
1672	840	CASP7	0.20767	0.000124744	9.03466e-05	0.000165635	3.95022e-05	0.192	0.808	338	10.6087	83	FALSE	FALSE
1673	9046	DOK2	0.207574	1.68822e-05	1.01213e-05	3.2571e-05	1.6059e-07	0.124	0.876	141	1.43573	29	TRUE	FALSE
1674	9093	DNAJA3	0.206312	0.000176284	0.000142096	0.000165711	8.43261e-05	0.25	0.75	581	14.9919	82	TRUE	FALSE
1675	339366	ADAMTSL5	0.20615	1.67708e-05	5.88101e-06	5.28244e-05	0	0.03	0.97	22	1.42625	7	FALSE	FALSE
1676	2213	FCGR2B	0.205937	1.65301e-05	9.5399e-06	3.39432e-05	1.89071e-07	0.11	0.89	87	1.40578	20	TRUE	FALSE
1677	64151	NCAPG	0.20525	5.36937e-06	3.75298e-06	7.87521e-06	1.23877e-06	0.171	0.829	12	0.456632	29	FALSE	FALSE
1678	5646	PRSS3	0.204837	3.14679e-05	2.1447e-05	4.89216e-05	4.49211e-06	0.142	0.858	79	2.67616	25	FALSE	FALSE
1679	23533	PIK3R5	0.204721	1.69163e-05	9.14785e-06	3.79464e-05	3.22368e-07	0.14	0.86	127	1.43863	9	FALSE	FALSE
1680	54904	NSD3	0.204662	1.80559e-05	1.25972e-05	2.66715e-05	2.60796e-06	0.207	0.793	57	1.53554	40	FALSE	FALSE
1681	7507	XPA	0.204372	2.92936e-05	2.04066e-05	4.34844e-05	7.63785e-06	0.184	0.816	157	2.49124	54	FALSE	FALSE
1682	2516	NR5A1	0.204072	0.000125169	9.90412e-05	0.000128034	4.82791e-05	0.317	0.683	480	10.6449	67	FALSE	FALSE
1683	9547	CXCL14	0.203802	1.34157e-06	8.30452e-07	2.50794e-06	1.31979e-08	0.13	0.87	5	0.114093	5	FALSE	FALSE
1684	57498	KIDINS220	0.203177	9.60311e-06	6.95578e-06	1.30297e-05	2.98573e-06	0.195	0.805	35	0.816687	15	FALSE	FALSE
1685	7137	TNNI3	0.202651	3.54204e-05	1.40572e-05	0.000105419	6.80238e-08	0.037	0.963	63	3.01229	21	FALSE	FALSE
1686	10771	ZMYND11	0.201924	2.60966e-05	1.81248e-05	3.94792e-05	3.99041e-06	0.184	0.816	117	2.21936	38	FALSE	FALSE
1687	160851	DGKH	0.201726	2.58857e-07	1.51774e-07	5.30833e-07	0	0.143	0.857	2	0.0220143	4	FALSE	FALSE
1688	51725	FBXO40	0.201566	2.37264e-07	1.8394e-07	2.64547e-07	8.8569e-08	0.268	0.732	13	0.0201779	3	FALSE	FALSE
1689	142684	RAB40A	0.201566	2.37264e-07	1.8394e-07	2.64547e-07	8.8569e-08	0.268	0.732	13	0.0201779	3	FALSE	FALSE
1690	56937	PMEPA1	0.200395	4.65501e-07	3.1719e-07	7.40093e-07	0	0.296	0.704	2	0.0395881	6	FALSE	FALSE
1691	27033	ZBTB32	0.199425	0.000166641	7.80846e-05	0.000444059	4.05112e-06	0.07	0.93	307	14.1718	45	FALSE	FALSE
1692	246184	CDC26	0.198019	3.27068e-06	1.39349e-06	9.47981e-06	2.31697e-08	0.059	0.941	6	0.278151	28	FALSE	FALSE
1693	2005	ELK4	0.197734	2.16075e-06	1.491e-06	3.38717e-06	1.42992e-07	0.232	0.768	20	0.183759	12	FALSE	FALSE
1694	5744	PTHLH	0.196844	1.4173e-05	7.65211e-06	3.31271e-05	0	0.119	0.881	40	1.20533	8	FALSE	FALSE
1695	5868	RAB5A	0.196761	0.000104803	6.37138e-05	0.000208827	1.40826e-05	0.131	0.869	276	8.91284	83	FALSE	FALSE
1696	2887	GRB10	0.196722	5.34893e-05	3.836e-05	7.69069e-05	6.69182e-06	0.214	0.786	323	4.54894	50	TRUE	FALSE
1697	284257	BOD1L2	0.196578	2.10376e-07	1.05391e-07	5.34061e-07	0	0.099	0.901	2	0.0178912	5	FALSE	FALSE
1698	5562	PRKAA1	0.195626	0.000306891	0.00024227	0.000330331	0.000134288	0.231	0.769	1005	26.0993	141	FALSE	FALSE
1699	6457	SH3GL3	0.195254	5.08242e-05	3.44021e-05	8.41065e-05	3.77976e-06	0.207	0.793	210	4.3223	50	FALSE	FALSE
1700	389114	ZNF662	0.194581	9.48276e-08	5.47841e-08	2.05794e-07	0	0.105	0.895	1	0.00806452	3	FALSE	FALSE
1701	3212	HOXB2	0.194179	2.57491e-06	1.58014e-06	5.12294e-06	0	0.128	0.872	4	0.218981	13	FALSE	FALSE
1702	55036	CCDC40	0.193672	3.00537e-07	1.39027e-07	8.33936e-07	0	0.066	0.934	3	0.0255589	4	FALSE	FALSE
1703	7126	TNFAIP1	0.193568	2.88342e-05	2.11505e-05	3.96954e-05	8.35493e-06	0.185	0.815	129	2.45218	43	FALSE	FALSE
1704	6456	SH3GL2	0.19284	0.000117751	7.57226e-05	0.000217942	1.29724e-05	0.152	0.848	256	10.014	66	FALSE	FALSE
1705	8190	MIA	0.191923	1.37832e-07	7.78196e-08	3.12689e-07	0	0.125	0.875	2	0.0117218	3	FALSE	FALSE
1706	6301	SARS	0.191764	2.93212e-05	1.62206e-05	6.83167e-05	3.66882e-06	0.093	0.907	147	2.4936	41	FALSE	FALSE
1707	26999	CYFIP2	0.190489	2.01328e-05	1.23741e-05	4.07302e-05	1.96396e-06	0.123	0.877	90	1.71217	31	FALSE	FALSE
1708	4745	NELL1	0.18961	3.65496e-06	2.07001e-06	8.35899e-06	2.21861e-07	0.128	0.872	17	0.310832	17	FALSE	FALSE
1709	51429	SNX9	0.188184	4.95224e-05	3.65506e-05	6.8931e-05	9.02056e-06	0.226	0.774	194	4.21158	39	FALSE	FALSE
1710	4131	MAP1B	0.188155	7.96875e-05	6.00317e-05	0.000104465	2.10761e-05	0.175	0.825	241	6.77694	68	FALSE	FALSE
1711	1823	DSC1	0.188146	4.6416e-06	3.16026e-06	7.87334e-06	4.24453e-07	0.2	0.8	9	0.39474	20	FALSE	FALSE
1712	79183	TTPAL	0.187791	1.6798e-07	4.69481e-08	6.44506e-07	0	0.02	0.98	1	0.0142857	2	FALSE	FALSE
1713	6257	RXRB	0.18762	0.000149754	0.000113009	0.000195848	4.05558e-05	0.266	0.734	616	12.7357	75	FALSE	FALSE
1714	9546	APBA3	0.186444	1.87729e-06	1.31935e-06	2.99257e-06	1.31979e-07	0.18	0.82	13	0.159653	11	FALSE	FALSE
1715	57178	ZMIZ1	0.186013	5.85565e-07	2.60011e-07	1.75017e-06	0	0.066	0.904	2	0.0497988	9	FALSE	FALSE
1716	127018	LYPLAL1	0.185591	8.025e-07	5.44239e-07	1.39157e-06	5.65318e-08	0.148	0.852	6	0.0682478	5	FALSE	FALSE
1717	5319	PLA2G1B	0.18444	1.49928e-06	7.06421e-07	4.29873e-06	0	0.046	0.954	2	0.127505	5	FALSE	FALSE
1718	34	ACADM	0.184382	1.46729e-06	1.13403e-06	1.80746e-06	7.55766e-07	0.227	0.773	11	0.124784	15	FALSE	FALSE
1719	51380	CSAD	0.183507	2.59883e-06	1.97723e-06	3.38732e-06	1.48843e-07	0.294	0.706	23	0.221015	11	FALSE	FALSE
1720	139324	HDX	0.183491	4.42495e-06	2.73313e-06	9.22023e-06	5.86725e-08	0.108	0.892	21	0.376316	17	FALSE	FALSE
1721	10062	NR1H3	0.182996	6.37304e-05	4.88699e-05	8.12069e-05	7.63548e-06	0.249	0.751	403	5.41989	46	FALSE	TRUE
1722	8792	TNFRSF11A	0.182442	1.76883e-05	6.61845e-06	6.0676e-05	3.43489e-07	0.043	0.957	56	1.50428	15	FALSE	FALSE
1723	5361	PLXNA1	0.182352	5.7431e-05	1.74221e-05	0.000219404	0	0.013	0.987	157	4.88416	12	FALSE	FALSE
1724	23421	ITGB3BP	0.181994	7.60186e-05	6.16881e-05	7.87415e-05	3.90545e-05	0.265	0.735	352	6.46493	66	FALSE	FALSE
1725	7275	TUB	0.181566	1.59605e-06	8.95968e-07	3.85584e-06	0	0.155	0.845	20	0.135735	11	FALSE	FALSE
1726	22880	MORC2	0.181538	3.94177e-06	3.14023e-06	4.41528e-06	1.12856e-06	0.311	0.689	39	0.335224	11	FALSE	FALSE
1727	2770	GNAI1	0.181432	0.000357346	0.000187938	0.000933721	1.53922e-05	0.05	0.95	717	30.3901	79	FALSE	FALSE
1728	23032	USP33	0.179779	4.21275e-06	2.5588e-06	9.19987e-06	1.9404e-07	0.115	0.885	7	0.358269	30	FALSE	FALSE
1729	4209	MEF2D	0.179404	2.39471e-05	1.60862e-05	4.38169e-05	4.29257e-06	0.151	0.849	118	2.03656	37	FALSE	FALSE
1730	112840	WDR89	0.179329	1.21947e-06	4.82847e-07	4.10764e-06	0	0.06	0.94	3	0.103708	7	FALSE	FALSE
1731	6262	RYR2	0.178857	1.48991e-05	9.09988e-06	3.24239e-05	8.58103e-07	0.096	0.904	38	1.26708	27	FALSE	FALSE
1732	10914	PAPOLA	0.178575	9.91251e-06	7.55043e-06	1.32274e-05	3.29375e-06	0.204	0.796	41	0.843	32	FALSE	FALSE
1733	2885	GRB2	0.177957	0.0179065	0.0150254	0.01619	0.00859166	0.244	0.756	56044	1522.84	936	TRUE	FALSE
1734	5096	PCCB	0.17715	1.91404e-06	1.42606e-06	2.75463e-06	5.34538e-07	0.22	0.78	12	0.162778	15	FALSE	FALSE
1735	112	ADCY6	0.176963	1.37199e-06	5.77956e-07	4.48701e-06	0	0.073	0.927	25	0.11668	5	FALSE	FALSE
1736	10300	KATNB1	0.176755	1.74065e-06	1.19883e-06	3.06537e-06	0	0.175	0.825	14	0.148032	12	FALSE	FALSE
1737	10376	TUBA1B	0.176441	0.000201886	0.00017352	0.000160771	0.000127598	0.344	0.656	1030	17.1692	110	FALSE	FALSE
1738	2353	FOS	0.176311	0.000703236	0.000584159	0.000675383	0.000367905	0.282	0.718	2317	59.806	216	FALSE	TRUE
1739	283455	KSR2	0.175704	1.01189e-05	6.68672e-06	1.9534e-05	1.3596e-06	0.155	0.845	110	0.860553	15	FALSE	FALSE
1740	79585	CORO7	0.175494	2.98206e-06	2.28228e-06	3.98745e-06	5.34701e-07	0.24	0.76	17	0.253606	17	FALSE	FALSE
1741	8502	PKP4	0.174834	3.1075e-05	2.01653e-05	6.24005e-05	5.34649e-06	0.117	0.883	64	2.64275	29	FALSE	FALSE
1742	4653	MYOC	0.174719	0.00010826	5.67122e-05	0.000295033	1.75134e-06	0.093	0.907	332	9.20689	44	FALSE	FALSE
1743	8506	CNTNAP1	0.173937	2.43571e-05	1.4996e-05	5.38189e-05	3.41571e-07	0.113	0.887	79	2.07143	16	FALSE	FALSE
1744	54496	PRMT7	0.173657	9.09245e-06	6.89061e-06	1.26792e-05	1.47683e-06	0.254	0.746	86	0.773258	15	FALSE	FALSE
1745	23759	PPIL2	0.173451	5.79964e-06	3.88298e-06	1.10502e-05	6.86358e-07	0.157	0.843	19	0.493225	17	FALSE	FALSE
1746	1066	CES1	0.173396	2.06452e-06	1.16996e-06	5.15905e-06	0	0.1	0.9	6	0.175575	8	FALSE	FALSE
1747	284273	ZADH2	0.173348	6.84788e-07	3.92861e-07	1.68406e-06	0	0.12	0.88	20	0.0582371	6	FALSE	FALSE
1748	10017	BCL2L10	0.173272	4.0124e-06	2.50735e-06	8.68608e-06	0	0.139	0.861	41	0.341231	13	FALSE	FALSE
1749	5167	ENPP1	0.172857	5.22605e-08	2.62487e-08	1.50481e-07	0	0.037	0.963	1	0.00444444	2	FALSE	FALSE
1750	5865	RAB3B	0.17283	1.43347e-05	8.38476e-06	3.44267e-05	0	0.09	0.91	118	1.21908	15	FALSE	FALSE
1751	55294	FBXW7	0.172079	0.000393253	0.000295286	0.000569318	9.82033e-05	0.192	0.808	1031	33.4438	125	FALSE	FALSE
1752	3600	IL15	0.171628	1.49113e-06	9.63277e-07	3.07556e-06	0	0.133	0.867	2	0.126812	7	FALSE	FALSE
1753	23420	NOMO1	0.171527	3.70798e-06	2.88863e-06	4.77678e-06	1.46226e-06	0.214	0.786	17	0.315342	20	FALSE	FALSE
1754	5525	PPP2R5A	0.171271	1.7367e-05	1.2279e-05	2.97069e-05	3.55345e-06	0.167	0.833	50	1.47696	38	FALSE	FALSE
1755	81847	RNF146	0.17112	2.76598e-05	2.19789e-05	3.31986e-05	9.3981e-06	0.214	0.786	99	2.3523	30	FALSE	FALSE
1756	23268	DNMBP	0.170991	1.46621e-05	9.69927e-06	2.90239e-05	6.19976e-07	0.162	0.838	132	1.24692	28	FALSE	FALSE
1757	7345	UCHL1	0.170982	3.67921e-05	2.67369e-05	5.88085e-05	1.02748e-05	0.151	0.849	236	3.12895	59	FALSE	FALSE
1758	6383	SDC2	0.170828	0.000339795	0.000231505	0.000633911	3.04116e-06	0.125	0.875	769	28.8976	37	FALSE	FALSE
1759	51306	FAM13B	0.170596	8.10939e-08	5.54608e-08	1.50256e-07	0	0.195	0.805	1	0.00689655	5	FALSE	FALSE
1760	160	AP2A1	0.170134	0.000112035	8.72381e-05	0.000145748	2.64046e-05	0.258	0.742	497	9.52788	63	FALSE	FALSE
1761	1464	CSPG4	0.16961	1.58077e-05	1.08058e-05	2.94909e-05	0	0.14	0.86	20	1.34435	16	FALSE	FALSE
1762	26270	FBXO6	0.168835	0.00486739	0.00403977	0.00490193	0.00224072	0.251	0.749	10789	413.942	590	FALSE	FALSE
1763	54331	GNG2	0.168738	3.15189e-05	1.47493e-05	9.93828e-05	0	0.044	0.956	136	2.68049	24	FALSE	FALSE
1764	5742	PTGS1	0.168494	7.34914e-07	4.63375e-07	1.61156e-06	0	0.149	0.851	1	0.0625	7	FALSE	FALSE
1765	8711	TNK1	0.168315	1.79697e-05	1.43358e-05	2.15898e-05	3.8823e-06	0.289	0.711	151	1.52821	22	FALSE	FALSE
1766	133522	PPARGC1B	0.168045	9.31128e-06	4.97308e-06	2.58157e-05	2.26482e-08	0.078	0.922	68	0.791868	19	FALSE	FALSE
1767	126669	SHE	0.167862	2.08103e-07	1.32763e-07	4.48819e-07	0	0.142	0.858	2	0.0176979	4	FALSE	FALSE
1768	7267	TTC3	0.167481	4.92509e-06	2.63613e-06	1.3667e-05	2.90508e-07	0.114	0.886	7	0.41885	19	FALSE	FALSE
1769	55661	DDX27	0.167444	4.37465e-06	3.13375e-06	7.41083e-06	1.00622e-06	0.199	0.801	29	0.372038	21	FALSE	FALSE
1770	55729	ATF7IP	0.167079	0.000151295	0.000110105	0.000246531	3.28294e-05	0.194	0.806	410	12.8667	81	FALSE	FALSE
1771	23140	ZZEF1	0.166324	6.36037e-06	3.77322e-06	1.55549e-05	0	0.08	0.919	10	0.540912	17	FALSE	FALSE
1772	9814	SFI1	0.165948	4.77356e-06	2.9077e-06	1.12436e-05	1.89073e-07	0.128	0.872	40	0.405962	16	FALSE	FALSE
1773	2048	EPHB2	0.165633	0.000110528	8.16811e-05	0.000174159	1.51854e-05	0.223	0.777	400	9.3997	43	TRUE	FALSE
1774	157285	PRAG1	0.165298	7.65451e-07	5.56198e-07	1.26591e-06	1.23787e-07	0.18	0.82	18	0.065097	9	FALSE	FALSE
1775	4771	NF2	0.164882	3.34306e-05	2.69789e-05	3.91296e-05	1.23566e-05	0.252	0.748	106	2.84308	54	FALSE	FALSE
1776	90353	CTU1	0.16416	1.95977e-07	1.07383e-07	5.3968e-07	0	0.141	0.859	1	0.0166667	5	FALSE	FALSE
1777	777	CACNA1E	0.164138	7.86334e-07	3.98306e-07	2.36404e-06	7.54142e-08	0.089	0.911	23	0.066873	4	FALSE	FALSE
1778	7087	ICAM5	0.16334	2.84534e-06	1.97967e-06	5.29979e-06	7.95082e-08	0.199	0.801	8	0.241979	16	FALSE	FALSE
1779	79706	PRKRIP1	0.163141	2.29023e-06	1.64507e-06	3.95461e-06	3.07301e-07	0.219	0.781	9	0.19477	8	FALSE	FALSE
1780	50810	HDGFL3	0.162327	1.38228e-07	7.41472e-08	3.94762e-07	0	0.099	0.901	2	0.0117554	4	FALSE	FALSE
1781	7982	ST7	0.162067	7.23046e-06	3.66105e-06	2.20243e-05	0	0.131	0.869	5	0.614907	9	FALSE	FALSE
1782	6923	ELOB	0.161573	7.34094e-05	5.31438e-05	0.000125427	3.17781e-05	0.2	0.8	202	6.24303	94	FALSE	FALSE
1783	203068	TUBB	0.161372	0.00105489	0.000942365	0.00069733	0.000778129	0.333	0.667	3541	89.7125	266	TRUE	FALSE
1784	79786	KLHL36	0.160662	2.37264e-07	1.91875e-07	2.82515e-07	8.88345e-08	0.276	0.724	13	0.0201779	6	FALSE	FALSE
1785	80125	CCDC33	0.160588	0.000555686	0.000396167	0.000993343	8.08057e-05	0.169	0.831	1538	47.2578	167	FALSE	FALSE
1786	51684	SUFU	0.160106	7.19163e-05	5.19309e-05	0.000124826	1.61638e-05	0.214	0.786	342	6.11605	58	FALSE	FALSE
1787	8853	ASAP2	0.160098	5.14853e-05	2.68993e-05	0.000153568	2.50496e-06	0.092	0.908	288	4.37852	49	TRUE	FALSE
1788	11315	PARK7	0.160085	9.35963e-05	7.64282e-05	0.000107244	4.00194e-05	0.247	0.753	317	7.95981	77	FALSE	FALSE
1789	2257	FGF12	0.159857	5.79247e-06	3.14553e-06	1.65582e-05	1.84471e-07	0.104	0.896	16	0.492615	21	FALSE	FALSE
1790	10010	TANK	0.159527	8.49649e-05	6.83792e-05	0.000103968	3.34122e-05	0.246	0.754	310	7.22576	70	FALSE	FALSE
1791	5933	RBL1	0.159358	9.63985e-05	7.52275e-05	0.000132851	2.72165e-05	0.234	0.766	213	8.19811	88	FALSE	FALSE
1792	58	ACTA1	0.159073	0.000378771	0.000281295	0.000612778	0.000113624	0.203	0.797	1030	32.2122	168	TRUE	FALSE
1793	84708	LNX1	0.159001	0.00307809	0.00245314	0.00393044	0.00105696	0.246	0.754	10984	261.773	493	FALSE	FALSE
1794	7799	PRDM2	0.158821	5.86555e-07	3.96881e-07	1.19426e-06	0	0.157	0.843	4	0.049883	8	FALSE	FALSE
1795	64857	PLEKHG2	0.158752	1.60356e-06	1.02621e-06	3.6368e-06	0	0.124	0.876	10	0.136373	11	FALSE	FALSE
1796	256364	EML3	0.158653	4.46165e-07	3.1479e-07	8.28067e-07	2.93232e-08	0.169	0.831	2	0.0379437	9	FALSE	FALSE
1797	4645	MYO5B	0.158607	2.21994e-05	1.52716e-05	4.36793e-05	2.71827e-06	0.156	0.844	69	1.88793	33	FALSE	FALSE
1798	9149	DYRK1B	0.158355	0.000153368	0.00010331	0.00031611	3.81063e-05	0.127	0.873	431	13.043	91	FALSE	FALSE
1799	283464	GXYLT1	0.1581	1.32266e-07	7.28883e-08	3.75572e-07	0	0.101	0.899	2	0.0112484	6	FALSE	FALSE
1800	3172	HNF4A	0.157496	0.000147764	9.83452e-05	0.000313776	1.39891e-05	0.145	0.855	644	12.5664	82	FALSE	TRUE
1801	49854	ZBTB21	0.157433	7.83908e-07	5.6456e-07	1.39327e-06	0	0.2	0.8	1	0.0666667	5	FALSE	FALSE
1802	29843	SENP1	0.155923	5.1274e-06	4.07814e-06	6.72933e-06	1.28605e-06	0.258	0.742	39	0.436054	21	FALSE	FALSE
1803	81628	TSC22D4	0.155287	3.49606e-05	2.48121e-05	6.53529e-05	5.2302e-06	0.179	0.821	116	2.97319	61	FALSE	FALSE
1804	124912	SPACA3	0.155267	1.13439e-06	8.27133e-07	1.97892e-06	0	0.175	0.825	25	0.0964733	4	FALSE	FALSE
1805	831	CAST	0.154647	1.26674e-05	9.0913e-06	2.31243e-05	1.68065e-06	0.164	0.836	75	1.07729	38	FALSE	FALSE
1806	841	CASP8	0.154094	0.000560332	0.000466162	0.000611121	0.000283657	0.244	0.756	1692	47.6528	190	TRUE	FALSE
1807	57695	USP37	0.15374	1.90619e-06	1.3108e-06	3.87274e-06	3.4747e-07	0.155	0.845	10	0.16211	20	FALSE	FALSE
1808	7690	ZNF131	0.153088	8.20871e-06	6.45618e-06	1.14479e-05	4.11516e-07	0.25	0.75	110	0.698102	21	FALSE	FALSE
1809	90417	KNSTRN	0.152832	4.80335e-06	3.39605e-06	9.20814e-06	3.32163e-07	0.162	0.838	10	0.408496	19	FALSE	FALSE
1810	9131	AIFM1	0.152774	0.000131724	0.000115418	0.000106731	8.26128e-05	0.304	0.696	594	11.2023	93	FALSE	FALSE
1811	23569	PADI4	0.152483	1.66413e-06	1.20854e-06	2.98781e-06	3.61309e-07	0.164	0.836	17	0.141524	12	FALSE	FALSE
1812	283989	TSEN54	0.152347	1.51625e-05	1.04796e-05	3.07383e-05	3.26652e-07	0.152	0.848	129	1.28948	25	FALSE	FALSE
1813	1952	CELSR2	0.152031	1.23941e-06	7.01764e-07	3.53645e-06	0	0.086	0.914	8	0.105405	8	FALSE	FALSE
1814	4215	MAP3K3	0.15168	0.000386922	0.00032535	0.000405931	0.000196126	0.286	0.714	1553	32.9054	190	TRUE	FALSE
1815	185	AGTR1	0.150958	2.34499e-05	1.39113e-05	6.31867e-05	1.2394e-06	0.07	0.93	73	1.99427	25	FALSE	FALSE
1816	7283	TUBG1	0.150928	0.000145258	0.000118243	0.000178991	7.39946e-05	0.22	0.78	508	12.3533	127	FALSE	FALSE
1817	3804	KIR2DL3	0.150487	1.58143e-06	8.79221e-07	4.66625e-06	0	0.123	0.877	6	0.134491	6	FALSE	FALSE
1818	139716	GAB3	0.15032	7.69446e-07	4.60503e-07	2.05524e-06	0	0.106	0.894	8	0.0654367	9	FALSE	FALSE
1819	333	APLP1	0.149869	3.55885e-05	2.47706e-05	7.21822e-05	6.80971e-06	0.142	0.858	101	3.02659	55	FALSE	FALSE
1820	29919	RMC1	0.149749	9.79885e-07	6.99959e-07	1.86931e-06	0	0.184	0.816	1	0.0833333	11	FALSE	FALSE
1821	4194	MDM4	0.148992	0.000291605	0.000198013	0.000628169	5.71548e-05	0.095	0.905	1062	24.7993	106	TRUE	FALSE
1822	9821	RB1CC1	0.148896	0.000159474	0.000109715	0.000334186	3.41046e-05	0.096	0.904	384	13.5623	80	FALSE	FALSE
1823	2915	GRM5	0.148792	2.23301e-05	1.37961e-05	5.73554e-05	1.5802e-07	0.094	0.906	86	1.89904	21	FALSE	FALSE
1824	1759	DNM1	0.147839	8.51158e-05	6.72257e-05	0.00012101	2.93472e-05	0.209	0.791	403	7.23859	71	FALSE	FALSE
1825	6285	S100B	0.147838	4.8957e-05	3.22448e-05	0.000113044	2.40024e-06	0.072	0.928	98	4.1635	38	FALSE	FALSE
1826	2783	GNB2	0.147466	0.000204314	0.00010688	0.00066072	1.18066e-05	0.045	0.955	726	17.3756	70	FALSE	FALSE
1827	10762	NUP50	0.147121	9.32162e-06	7.53088e-06	1.21719e-05	3.33704e-06	0.213	0.787	53	0.792748	39	FALSE	FALSE
1828	153443	SRFBP1	0.147104	3.2548e-06	2.5335e-06	4.90328e-06	1.38013e-07	0.252	0.748	46	0.276801	6	FALSE	FALSE
1829	55778	ZNF839	0.146859	1.92897e-07	1.30063e-07	4.27851e-07	0	0.157	0.843	2	0.0164047	4	FALSE	FALSE
1830	6093	ROCK1	0.146718	4.92583e-05	4.08843e-05	5.70755e-05	2.16252e-05	0.255	0.745	312	4.18912	66	FALSE	FALSE
1831	10018	BCL2L11	0.146355	6.64212e-05	3.98438e-05	0.000181595	1.4326e-05	0.126	0.874	289	5.64872	57	FALSE	FALSE
1832	231	AKR1B1	0.146068	2.56033e-06	1.75314e-06	5.52613e-06	3.02278e-08	0.158	0.842	29	0.217741	19	FALSE	FALSE
1833	6725	SRMS	0.146046	6.45813e-07	4.06824e-07	1.6364e-06	0	0.139	0.861	11	0.0549225	5	FALSE	FALSE
1834	55608	ANKRD10	0.146022	1.60149e-05	1.10301e-05	3.41372e-05	2.53194e-07	0.147	0.853	30	1.36197	27	FALSE	FALSE
1835	10220	GDF11	0.145632	1.80902e-07	6.84957e-08	7.71853e-07	0	0.023	0.977	1	0.0153846	4	FALSE	FALSE
1836	3170	FOXA2	0.145623	6.27455e-05	2.3205e-05	0.000271526	0	0.027	0.973	158	5.33613	23	FALSE	FALSE
1837	7335	UBE2V1	0.14458	0.00025598	0.000172569	0.000576922	6.20211e-05	0.107	0.893	567	21.7696	156	FALSE	FALSE
1838	9467	SH3BP5	0.144326	9.66267e-06	7.17874e-06	1.72106e-05	1.54413e-06	0.192	0.808	69	0.821752	20	FALSE	FALSE
1839	23654	PLXNB2	0.144307	1.09136e-05	4.16191e-06	4.67872e-05	0	0.03	0.97	11	0.928139	16	FALSE	FALSE
1840	23082	PPRC1	0.144081	2.89053e-07	2.23865e-07	4.52437e-07	0	0.212	0.788	2	0.0245822	7	FALSE	FALSE
1841	55204	GOLPH3L	0.14311	6.84788e-07	3.41326e-07	2.39998e-06	0	0.133	0.867	20	0.0582371	7	FALSE	FALSE
1842	6670	SP3	0.142612	3.51501e-05	2.79308e-05	5.06217e-05	5.32079e-06	0.282	0.718	264	2.98931	43	FALSE	TRUE
1843	5178	PEG3	0.142381	1.00764e-06	7.1534e-07	2.05296e-06	8.73378e-08	0.159	0.841	4	0.0856939	8	FALSE	FALSE
1844	11126	CD160	0.142218	1.30651e-06	6.80584e-07	4.4012e-06	0	0.07	0.91	1	0.111111	6	FALSE	FALSE
1845	51646	YPEL5	0.142124	9.3258e-06	7.40935e-06	1.34844e-05	5.0548e-07	0.233	0.767	66	0.793104	9	FALSE	FALSE
1846	7375	USP4	0.141869	6.2655e-05	3.97745e-05	0.000161279	1.20058e-05	0.112	0.888	121	5.32843	78	FALSE	FALSE
1847	54828	BCAS3	0.141585	1.47729e-05	1.146e-05	2.3398e-05	3.98015e-06	0.232	0.768	42	1.25634	29	FALSE	FALSE
1848	26233	FBXL6	0.141426	1.73575e-06	1.12006e-06	4.35343e-06	0	0.148	0.852	21	0.147615	12	FALSE	FALSE
1849	79770	TXNDC15	0.141311	2.21861e-07	1.09337e-07	7.96286e-07	0	0.058	0.942	1	0.0188679	4	FALSE	FALSE
1850	7430	EZR	0.141185	0.000480472	0.000379682	0.00071389	0.000100814	0.184	0.816	1668	40.8613	140	TRUE	FALSE
1851	10346	TRIM22	0.140694	1.46983e-06	8.57115e-07	4.35492e-06	0	0.102	0.898	1	0.125	10	FALSE	FALSE
1852	440184	CCDC196	0.140253	3.03846e-06	1.92581e-06	7.93309e-06	0	0.107	0.892	6	0.258402	14	FALSE	FALSE
1853	8904	CPNE1	0.140166	9.41583e-06	5.75016e-06	2.61523e-05	1.68778e-06	0.162	0.838	28	0.80076	33	FALSE	FALSE
1854	10298	PAK4	0.139967	4.49348e-05	3.80732e-05	4.90228e-05	1.91898e-05	0.278	0.722	310	3.82143	54	TRUE	FALSE
1855	6720	SREBF1	0.139961	0.000104615	7.92657e-05	0.000181115	9.2674e-06	0.219	0.781	617	8.89686	62	FALSE	TRUE
1856	283629	TSSK4	0.139904	5.57281e-08	3.21008e-08	1.68882e-07	0	0.054	0.946	1	0.00473934	3	FALSE	FALSE
1857	2118	ETV4	0.138932	7.55032e-06	6.01853e-06	1.10255e-05	1.65747e-06	0.236	0.764	78	0.64211	17	FALSE	FALSE
1858	1816		0.138745	1.63078e-06	5.78885e-07	7.58146e-06	0	0.027	0.973	4	0.138688	6	TRUE	FALSE
1859	27122	DKK3	0.13844	6.74046e-07	4.2459e-07	1.80191e-06	0	0.135	0.865	4	0.0573236	9	FALSE	FALSE
1860	1539	CYLC2	0.13689	8.43805e-07	5.43654e-07	2.19264e-06	0	0.125	0.875	7	0.0717605	15	FALSE	FALSE
1861	5536	PPP5C	0.136682	8.60803e-05	6.59077e-05	0.000147588	2.57438e-05	0.147	0.853	350	7.32061	74	FALSE	FALSE
1862	48	ACO1	0.13626	1.0651e-05	6.52042e-06	3.03136e-05	1.3803e-06	0.086	0.914	30	0.905799	22	FALSE	FALSE
1863	25759	SHC2	0.136242	4.44799e-06	2.9609e-06	1.09151e-05	0	0.099	0.901	30	0.378275	13	TRUE	FALSE
1864	5834	PYGB	0.135778	4.95977e-06	3.50029e-06	1.0749e-05	4.36689e-07	0.156	0.844	15	0.421799	23	FALSE	FALSE
1865	5829	PXN	0.135776	0.000326539	0.000261944	0.000475742	6.51475e-05	0.225	0.775	1738	27.7701	123	TRUE	FALSE
1866	1577	CYP3A5	0.135555	1.38337e-07	4.9287e-08	6.56926e-07	0	0.012	0.988	1	0.0117647	4	FALSE	FALSE
1867	8529	CYP4F2	0.135481	3.19382e-05	1.93194e-05	9.31405e-05	0	0.071	0.929	132	2.71615	9	FALSE	FALSE
1868	4287	ATXN3	0.135147	7.35902e-05	5.93424e-05	0.000105425	2.56425e-05	0.216	0.784	203	6.2584	79	FALSE	FALSE
1869	50937	CDON	0.1351	9.56522e-06	3.73373e-06	4.31644e-05	0	0.011	0.989	46	0.813465	8	FALSE	FALSE
1870	7132	TNFRSF1A	0.134433	0.000480891	0.000421053	0.000445119	0.000276339	0.294	0.706	1522	40.8969	182	TRUE	FALSE
1871	9125	CNOT9	0.134049	1.54916e-05	1.07553e-05	3.53329e-05	2.28885e-06	0.154	0.846	74	1.31747	26	FALSE	FALSE
1872	317772	HIST2H2AB	0.133781	2.29316e-06	1.89791e-06	2.95445e-06	8.48835e-07	0.253	0.747	14	0.19502	13	FALSE	FALSE
1873	142679		0.133729	3.4427e-07	1.8061e-07	1.22382e-06	0	0.12	0.88	3	0.0292781	6	FALSE	FALSE
1874	405	ARNT	0.133558	6.56544e-05	4.25452e-05	0.000173027	5.60714e-06	0.15	0.85	532	5.58351	52	FALSE	FALSE
1875	7169	TPM2	0.133492	5.04497e-05	4.27395e-05	5.77578e-05	2.19838e-05	0.273	0.727	261	4.29044	55	FALSE	FALSE
1876	1028	CDKN1C	0.133141	3.20574e-06	2.33766e-06	6.51997e-06	1.82731e-07	0.136	0.864	14	0.272629	19	FALSE	FALSE
1877	7294	TXK	0.133011	2.51457e-05	1.67256e-05	6.33035e-05	1.36804e-06	0.115	0.885	119	2.13849	27	TRUE	FALSE
1878	2099	ESR1	0.132741	0.00891244	0.00796595	0.00713034	0.00545348	0.296	0.704	22102	757.949	727	TRUE	TRUE
1879	605	BCL7A	0.132393	1.90756e-06	1.55315e-06	2.67694e-06	4.53662e-07	0.273	0.727	7	0.162226	11	FALSE	FALSE
1880	10439	OLFM1	0.131895	5.61218e-07	3.89656e-07	1.30075e-06	0	0.168	0.832	6	0.0477282	5	FALSE	FALSE
1881	3198	HOXA1	0.13177	0.00186308	0.00141842	0.00337459	0.000187963	0.166	0.834	3766	158.444	270	FALSE	FALSE
1882	9886	RHOBTB1	0.13156	2.37264e-07	2.00521e-07	2.7929e-07	9.09395e-08	0.292	0.708	13	0.0201779	7	FALSE	FALSE
1883	6693		0.131306	5.53642e-06	3.09689e-06	1.8579e-05	7.03586e-07	0.136	0.864	29	0.470839	13	FALSE	FALSE
1884	79753	SNIP1	0.131243	6.31528e-05	5.13493e-05	8.99363e-05	1.26829e-05	0.236	0.764	193	5.37077	66	FALSE	FALSE
1885	7074	TIAM1	0.130944	1.20161e-05	9.23531e-06	2.12366e-05	2.48785e-06	0.195	0.805	62	1.0219	33	FALSE	FALSE
1886	114785	MBD6	0.130922	1.50958e-06	1.12072e-06	2.97014e-06	3.22154e-08	0.172	0.828	8	0.12838	8	FALSE	FALSE
1887	4026	LPP	0.129462	2.9834e-05	1.99899e-05	7.60385e-05	3.7264e-06	0.088	0.912	203	2.5372	50	FALSE	FALSE
1888	5739	PTGIR	0.12877	1.5668e-05	8.2453e-06	5.76436e-05	0	0.05	0.95	122	1.33247	15	FALSE	FALSE
1889	56658	TRIM39	0.127921	8.47189e-05	6.32916e-05	0.000167505	1.56441e-05	0.144	0.856	280	7.20484	74	FALSE	FALSE
1890	240	ALOX5	0.127781	7.51616e-05	4.01624e-05	0.000273899	2.66287e-06	0.047	0.953	191	6.39205	29	FALSE	FALSE
1891	27036	SIGLEC7	0.127102	2.67241e-07	1.7581e-07	7.19357e-07	0	0.139	0.859	1	0.0227273	5	FALSE	FALSE
1892	9520	NPEPPS	0.126946	2.91023e-05	2.19474e-05	5.63615e-05	5.1824e-06	0.152	0.848	36	2.47498	49	FALSE	FALSE
1893	2969	GTF2I	0.126855	0.000232527	0.000204879	0.000217949	0.000144309	0.299	0.701	805	19.775	100	FALSE	FALSE
1894	2778	GNAS	0.126419	0.000111357	6.42336e-05	0.000372754	5.62746e-06	0.06	0.94	355	9.47024	62	FALSE	FALSE
1895	4093	SMAD9	0.125908	0.000330579	0.000232407	0.000779714	7.29836e-05	0.121	0.879	1025	28.1138	123	FALSE	FALSE
1896	8487	GEMIN2	0.125097	1.57708e-05	1.18643e-05	3.12276e-05	4.83384e-06	0.18	0.82	55	1.34121	47	FALSE	FALSE
1897	4801	NFYB	0.124212	2.76888e-05	2.32344e-05	3.58608e-05	8.95107e-06	0.271	0.729	234	2.35477	34	FALSE	FALSE
1898	10580	SORBS1	0.124048	8.81642e-05	5.38961e-05	0.000276249	6.3084e-06	0.119	0.881	403	7.49784	42	TRUE	FALSE
1899	9282	MED14	0.123992	0.000142637	0.00010918	0.000269834	1.65e-05	0.188	0.812	801	12.1305	68	FALSE	FALSE
1900	55696	RBM22	0.123953	1.15151e-05	8.98939e-06	2.03763e-05	2.21253e-06	0.207	0.793	76	0.97929	25	FALSE	FALSE
1901	27173	SLC39A1	0.123936	1.63731e-05	1.02778e-05	4.9181e-05	0	0.193	0.807	81	1.39244	8	FALSE	FALSE
1902	819	CAMLG	0.123878	0.000119546	7.57108e-05	0.000353858	1.93422e-06	0.105	0.895	249	10.1667	31	FALSE	FALSE
1903	8829	NRP1	0.123544	0.000154088	9.32772e-05	0.000492221	8.82629e-07	0.144	0.856	349	13.1043	29	FALSE	FALSE
1904	26009	ZZZ3	0.123438	1.76799e-05	1.2976e-05	3.81072e-05	2.48844e-06	0.155	0.845	52	1.50357	31	FALSE	FALSE
1905	4763	NF1	0.123264	2.33838e-05	1.93353e-05	3.28445e-05	6.84731e-06	0.219	0.781	113	1.98866	31	FALSE	FALSE
1906	23586	DDX58	0.123258	2.91076e-05	2.28543e-05	5.07339e-05	7.98817e-06	0.198	0.802	81	2.47543	60	FALSE	FALSE
1907	8027	STAM	0.122854	5.14689e-05	3.82922e-05	0.000107255	7.85197e-06	0.189	0.811	152	4.37712	57	FALSE	FALSE
1908	29068	ZBTB44	0.122616	2.55725e-06	1.8161e-06	6.0444e-06	1.49982e-08	0.159	0.841	15	0.217478	16	FALSE	FALSE
1909	7164		0.122384	6.98599e-06	4.7465e-06	1.82989e-05	1.63314e-07	0.133	0.867	33	0.594117	16	FALSE	FALSE
1910	345651	ACTBL2	0.122205	3.72159e-05	3.12419e-05	4.88853e-05	1.73729e-05	0.305	0.695	249	3.16499	55	FALSE	FALSE
1911	1019	CDK4	0.122172	0.000797888	0.000722647	0.00061586	0.000533308	0.328	0.672	2437	67.8556	283	FALSE	FALSE
1912	1103	CHAT	0.121733	5.6779e-07	3.35976e-07	1.90428e-06	0	0.074	0.926	11	0.0482872	9	FALSE	FALSE
1913	4237	MFAP2	0.120458	1.04457e-05	6.47259e-06	3.29832e-05	0	0.086	0.914	27	0.888342	7	FALSE	FALSE
1914	22905	EPN2	0.120206	2.09118e-05	1.35284e-05	6.1423e-05	3.83037e-06	0.126	0.874	69	1.77843	36	FALSE	FALSE
1915	23060	ZNF609	0.120066	1.54785e-06	1.23823e-06	2.5788e-06	2.40222e-07	0.249	0.751	10	0.131636	10	FALSE	FALSE
1916	57626	KLHL1	0.119817	4.20309e-06	2.12645e-06	1.73318e-05	1.10119e-07	0.02	0.98	52	0.357447	11	FALSE	FALSE
1917	9759	HDAC4	0.119747	0.0013305	0.0011278	0.00169275	0.000616467	0.269	0.731	4100	113.151	236	FALSE	TRUE
1918	58480	RHOU	0.119565	4.72369e-07	3.15413e-07	1.31272e-06	0	0.1	0.9	8	0.0401721	9	FALSE	FALSE
1919	871	SERPINH1	0.11944	0.000111998	8.75967e-05	0.0002043	4.74791e-05	0.215	0.785	549	9.52479	76	FALSE	FALSE
1920	5915	RARB	0.119402	1.66637e-05	1.29198e-05	3.13554e-05	1.19874e-06	0.167	0.833	131	1.41714	31	FALSE	TRUE
1921	28951	TRIB2	0.119085	1.28213e-05	5.71365e-06	5.96855e-05	6.60052e-07	0.01	0.99	39	1.09038	15	FALSE	FALSE
1922	10152	ABI2	0.118994	0.000537452	0.000431065	0.000894058	0.000134181	0.19	0.81	1388	45.7071	189	FALSE	FALSE
1923	79671	NLRX1	0.118988	3.34755e-06	2.1698e-06	9.89805e-06	1.00949e-07	0.115	0.885	10	0.284689	16	FALSE	FALSE
1924	4108	MAGEA9	0.11839	3.54175e-08	1.11387e-08	2.05075e-07	0	0.025	0.975	1	0.00301205	4	FALSE	FALSE
1925	23072	HECW1	0.118239	1.00819e-06	7.11555e-07	2.50879e-06	0	0.138	0.862	3	0.0857407	15	FALSE	FALSE
1926	1437	CSF2	0.117875	1.12058e-05	9.25056e-06	1.65873e-05	1.39182e-06	0.211	0.789	11	0.952985	15	FALSE	FALSE
1927	5527	PPP2R5C	0.117166	2.05252e-05	1.61153e-05	3.76381e-05	5.89733e-06	0.186	0.814	119	1.74554	37	FALSE	FALSE
1928	84162	KIAA1109	0.11625	2.36439e-07	2.01392e-07	3.01485e-07	9.05707e-08	0.296	0.704	8	0.0201077	3	FALSE	FALSE
1929	83439	TCF7L1	0.11625	2.36439e-07	2.01392e-07	3.01485e-07	9.05707e-08	0.296	0.704	8	0.0201077	3	FALSE	FALSE
1930	149428	BNIPL	0.115955	1.6798e-06	1.29741e-06	3.29776e-06	0	0.174	0.826	1	0.142857	15	FALSE	FALSE
1931	3912	LAMB1	0.11574	1.55602e-05	1.14048e-05	3.59033e-05	7.27863e-07	0.125	0.875	85	1.3233	26	FALSE	FALSE
1932	143689	PIWIL4	0.115206	8.28077e-07	6.17529e-07	1.82758e-06	2.12229e-07	0.177	0.823	15	0.070423	12	FALSE	FALSE
1933	9218	VAPA	0.114733	0.000609976	0.000468666	0.00123164	5.00127e-05	0.192	0.808	1002	51.8748	152	FALSE	FALSE
1934	1870	E2F2	0.113852	8.43785e-06	6.5548e-06	1.65394e-05	5.23239e-07	0.188	0.812	16	0.717589	23	FALSE	FALSE
1935	79902	NUP85	0.113666	1.09618e-05	7.38827e-06	3.14392e-05	7.42585e-07	0.093	0.907	74	0.932239	28	FALSE	FALSE
1936	9923	ZBTB40	0.113654	3.07511e-07	1.78621e-07	1.13405e-06	0	0.071	0.929	2	0.0261519	6	FALSE	FALSE
1937	26750	RPS6KC1	0.113262	2.01598e-06	1.26877e-06	6.59722e-06	1.95303e-07	0.05	0.95	16	0.171447	9	FALSE	FALSE
1938	9183	ZW10	0.112514	1.26794e-05	1.05575e-05	1.88593e-05	4.35415e-06	0.231	0.769	61	1.07831	40	FALSE	FALSE
1939	752	FMNL1	0.112008	6.24315e-05	5.43657e-05	7.20109e-05	2.78313e-05	0.249	0.751	280	5.30943	64	FALSE	FALSE
1940	7855	FZD5	0.111968	1.01546e-05	4.2925e-06	5.23547e-05	0	0.019	0.981	12	0.863585	17	FALSE	FALSE
1941	10891	PPARGC1A	0.111655	0.000113551	9.47514e-05	0.000168376	1.86277e-05	0.269	0.731	578	9.65687	59	FALSE	TRUE
1942	3562	IL3	0.111116	3.90518e-07	2.27305e-07	1.46886e-06	0	0.053	0.947	2	0.0332112	6	FALSE	FALSE
1943	929	CD14	0.110062	2.08743e-05	1.65996e-05	3.88397e-05	1.18274e-06	0.191	0.809	101	1.77524	36	FALSE	FALSE
1944	9133	CCNB2	0.109745	2.00907e-06	1.49664e-06	4.66929e-06	4.87068e-08	0.16	0.84	8	0.17086	21	FALSE	FALSE
1945	6364	CCL20	0.109709	1.3104e-05	4.95392e-06	7.42882e-05	0	0.016	0.984	39	1.11442	5	FALSE	FALSE
1946	993	CDC25A	0.107993	4.3697e-05	3.67083e-05	6.4714e-05	1.98812e-05	0.229	0.771	245	3.71617	65	FALSE	FALSE
1947	60528	ELAC2	0.107829	8.11695e-06	6.86569e-06	1.16042e-05	2.66603e-06	0.271	0.729	55	0.690298	29	FALSE	FALSE
1948	54680	ZNHIT6	0.107688	1.44348e-06	9.08391e-07	4.96887e-06	5.91127e-08	0.095	0.905	8	0.122759	10	FALSE	FALSE
1949	23481	PES1	0.107471	3.47751e-06	2.93533e-06	5.0449e-06	1.10063e-06	0.227	0.773	24	0.295742	27	FALSE	FALSE
1950	29080	CCDC59	0.107143	2.59518e-06	1.99658e-06	5.58702e-06	2.90557e-07	0.165	0.835	16	0.220705	20	FALSE	FALSE
1951	6821	SUOX	0.107088	8.85138e-05	5.90321e-05	0.000275302	3.08522e-06	0.164	0.836	339	7.52756	55	FALSE	FALSE
1952	2288	FKBP4	0.107052	0.000135011	8.84144e-05	0.000435273	2.26404e-05	0.078	0.922	483	11.4819	76	FALSE	FALSE
1953	26271	FBXO5	0.106999	3.39404e-06	2.35428e-06	9.71751e-06	2.5993e-07	0.111	0.889	33	0.288643	29	FALSE	FALSE
1954	4204	MECP2	0.106796	7.20304e-05	5.63709e-05	0.000146631	5.61875e-06	0.205	0.795	331	6.12576	56	FALSE	FALSE
1955	2620	GAS2	0.106234	5.9784e-07	4.31389e-07	1.56683e-06	0	0.12	0.88	5	0.0508427	4	FALSE	FALSE
1956	4174	MCM5	0.105958	0.000123582	0.000105633	0.000169399	6.09856e-05	0.217	0.783	597	10.51	86	FALSE	FALSE
1957	9173	IL1RL1	0.105718	5.84537e-05	4.30225e-05	0.000145965	0	0.099	0.901	145	4.97114	15	TRUE	FALSE
1958	54790	TET2	0.105224	1.96509e-06	1.59534e-06	3.51392e-06	8.71009e-08	0.229	0.771	4	0.167119	11	FALSE	TRUE
1959	56916	SMARCAD1	0.105182	0.000185595	0.000154882	0.000292007	4.87212e-05	0.217	0.783	819	15.7838	128	FALSE	FALSE
1960	10474	TADA3	0.105111	3.22242e-05	2.56683e-05	6.23719e-05	5.4203e-06	0.182	0.818	109	2.74048	53	FALSE	FALSE
1961	4800	NFYA	0.103994	6.04802e-05	5.09598e-05	9.15471e-05	9.85791e-06	0.29	0.71	339	5.14348	57	FALSE	FALSE
1962	10733	PLK4	0.103799	2.72399e-05	2.3296e-05	3.79962e-05	7.75437e-06	0.243	0.757	75	2.31659	37	FALSE	FALSE
1963	51329	ARL6IP4	0.103606	1.2252e-05	7.15506e-06	4.91954e-05	1.67695e-06	0.097	0.903	71	1.04196	20	FALSE	FALSE
1964	6050	RNH1	0.103318	2.81236e-05	2.48807e-05	3.13872e-05	1.5407e-05	0.288	0.712	143	2.39174	42	FALSE	FALSE
1965	51347	TAOK3	0.103289	6.9402e-07	5.47128e-07	1.42214e-06	1.43403e-07	0.157	0.843	9	0.0590223	10	FALSE	FALSE
1966	10738	RFPL3	0.103214	3.56322e-07	1.94893e-07	1.56402e-06	0	0.072	0.923	1	0.030303	8	FALSE	FALSE
1967	8621	CDK13	0.103133	1.21065e-05	1.06808e-05	1.38245e-05	4.99457e-06	0.319	0.681	119	1.02959	28	FALSE	FALSE
1968	2219	FCN1	0.103088	4.70583e-06	2.33984e-06	2.29511e-05	0	0.034	0.966	9	0.400203	4	FALSE	FALSE
1969	4430	MYO1B	0.102372	1.36576e-05	1.19481e-05	1.6699e-05	5.66375e-06	0.231	0.769	86	1.1615	35	FALSE	FALSE
1970	342897	NCCRP1	0.102267	7.99717e-08	7.1225e-08	8.55279e-08	3.86797e-08	0.36	0.64	2	0.00680112	4	FALSE	FALSE
1971	6597	SMARCA4	0.102249	0.000789	0.000669983	0.00116399	0.00014528	0.294	0.706	3665	67.0997	208	FALSE	TRUE
1972	5997	RGS2	0.102203	6.05696e-05	4.42356e-05	0.000159819	1.2723e-05	0.128	0.872	168	5.15108	61	FALSE	FALSE
1973	128553	TSHZ2	0.10168	4.69296e-06	3.55139e-06	1.12272e-05	1.15452e-07	0.132	0.868	42	0.399108	21	FALSE	FALSE
1974	3913	LAMB2	0.101355	2.06496e-06	1.73316e-06	3.27367e-06	4.89942e-07	0.231	0.769	6	0.175613	13	FALSE	FALSE
1975	83933	HDAC10	0.101284	3.8366e-06	3.28401e-06	5.45587e-06	8.70725e-07	0.277	0.723	49	0.32628	20	FALSE	FALSE
1976	29124	LGALS13	0.100745	7.01652e-06	4.92144e-06	2.07959e-05	2.90459e-08	0.078	0.922	11	0.596713	9	FALSE	FALSE
1977	55100	WDR70	0.100664	5.34483e-07	3.54584e-07	1.78712e-06	0	0.101	0.891	1	0.0454545	8	FALSE	FALSE
1978	23263	MCF2L	0.1006	2.91937e-06	1.99559e-06	9.18272e-06	0	0.086	0.914	15	0.248275	11	FALSE	FALSE
1979	55145	THAP1	0.100308	0.000114426	8.52963e-05	0.000290405	2.16094e-05	0.183	0.817	388	9.73126	98	FALSE	FALSE
1980	11183	MAP4K5	0.100022	2.24882e-05	1.93301e-05	3.15741e-05	4.3075e-06	0.281	0.719	232	1.91249	31	TRUE	FALSE
1981	26018	LRIG1	0.0993984	5.8704e-06	4.02089e-06	1.8607e-05	0	0.168	0.832	48	0.499242	11	FALSE	FALSE
1982	826	CAPNS1	0.0992768	4.36043e-05	3.60701e-05	7.58905e-05	1.58671e-05	0.19	0.81	103	3.70828	59	FALSE	FALSE
1983	10636	RGS14	0.0989377	6.4577e-06	4.71857e-06	1.75781e-05	6.36561e-07	0.143	0.857	24	0.549189	20	FALSE	FALSE
1984	152503	SH3D19	0.0984289	4.19319e-06	3.52372e-06	6.80166e-06	0	0.245	0.755	18	0.356606	15	FALSE	FALSE
1985	4790	NFKB1	0.0983143	0.00217327	0.00200844	0.0016765	0.0014777	0.349	0.651	5540	184.823	410	TRUE	TRUE
1986	9590	AKAP12	0.0982631	2.44244e-06	1.94637e-06	5.0484e-06	5.92138e-07	0.144	0.856	15	0.207715	19	FALSE	FALSE
1987	10320	IKZF1	0.0982169	0.000310488	0.000256721	0.00054744	7.59366e-05	0.203	0.797	1023	26.4052	116	FALSE	FALSE
1988	5971	RELB	0.0979363	0.000171789	0.000150584	0.000216523	7.84444e-05	0.271	0.729	488	14.6097	97	FALSE	FALSE
1989	2177	FANCD2	0.0976237	2.57953e-05	2.01701e-05	5.76218e-05	4.36695e-06	0.143	0.857	33	2.19374	48	FALSE	FALSE
1990	23012	STK38L	0.0975675	1.22615e-05	9.41141e-06	2.92119e-05	3.06775e-06	0.169	0.831	50	1.04277	25	FALSE	FALSE
1991	2782	GNB1	0.0974757	0.000263758	0.00017186	0.000942775	3.05539e-05	0.056	0.944	957	22.431	87	FALSE	FALSE
1992	55625	ZDHHC7	0.097225	2.63997e-06	2.01345e-06	6.44405e-06	1.12872e-07	0.153	0.847	7	0.224513	7	FALSE	FALSE
1993	7399	USH2A	0.0968898	9.05227e-07	6.46718e-07	2.66807e-06	0	0.079	0.921	2	0.0769841	4	FALSE	FALSE
1994	114897	C1QTNF1	0.0965165	5.48392e-07	3.58012e-07	1.97251e-06	0	0.139	0.861	18	0.0466374	7	FALSE	FALSE
1995	50943	FOXP3	0.0962827	0.000115797	9.40201e-05	0.000226172	2.75515e-05	0.202	0.798	469	9.84781	75	FALSE	FALSE
1996	545	ATR	0.0959404	0.000194857	0.000163154	0.000330448	5.28228e-05	0.194	0.806	587	16.5714	123	FALSE	FALSE
1997	93100	NAPRT	0.0950592	8.84827e-06	6.6459e-06	2.31683e-05	7.15739e-07	0.191	0.809	106	0.752492	13	FALSE	FALSE
[truncated: 14,658 more rows]
