# Supplementary material for: Discovering the genes mediating the interactions between chronic respiratory diseases in the human interactome
Source: Nat Commun. 2020 Feb 10;11:811. doi: 10.1038/s41467-020-14600-w (PMC7010776; doi:10.1038/s41467-020-14600-w)
Supplement: Supplementary file 8 — Supplementary Data 5 [file 41467_2020_14600_MOESM8_ESM.xlsx]

## Sheet: Sheet1
Related disease pairs from DisGeNet
Disease 1	Disease 2
Alzheimer's Disease	Amyotrophic Lateral Sclerosis
Alzheimer's Disease	Hydrocephalus
Alzheimer's Disease	Leukodystrophy
Alzheimer's Disease	Polycystic Ovary Syndrome
Alzheimer's Disease	Spastic Paraplegia, Hereditary
Alzheimer's Disease	Sclerocystic Ovaries
Amyotrophic Lateral Sclerosis	Parkinson Disease
Amyotrophic Lateral Sclerosis	Familial Alzheimer Disease (FAD)
Amyotrophic Lateral Sclerosis	Alzheimer Disease, Early Onset
Rheumatoid Arthritis	Juvenile-Onset Still Disease
Rheumatoid Arthritis	Juvenile arthritis
Rheumatoid Arthritis	Juvenile psoriatic arthritis
Atherosclerosis	Aortic Aneurysm, Thoracic
Atherosclerosis	Acute Cerebrovascular Accidents
Hypertrophic Cardiomyopathy	Heart failure
Hypertrophic Cardiomyopathy	Congestive heart failure
Hypertrophic Cardiomyopathy	Left-Sided Heart Failure
Hypertrophic Cardiomyopathy	Heart Failure, Right-Sided
Hypertrophic Cardiomyopathy	Libman-Sacks Disease
Hypertrophic Cardiomyopathy	Myocardial Failure
Coronary Arteriosclerosis	Aortic Aneurysm, Thoracic
Coronary Arteriosclerosis	Acute Cerebrovascular Accidents
Craniosynostosis	Ehlers-Danlos Syndrome
Contact Dermatitis	Pustulosis of Palms and Soles
Contact Dermatitis	Psoriasis
Contact Dermatitis	Dermatitis, Allergic Contact
Epilepsy	Status Epilepticus
Epilepsy	Petit mal status
Epilepsy	Grand Mal Status Epilepticus
Epilepsy	Complex Partial Status Epilepticus
Epilepsy	Status Epilepticus, Subclinical
Epilepsy	Non-Convulsive Status Epilepticus
Epilepsy	Simple Partial Status Epilepticus
Heart failure	Libman-Sacks Disease
Congestive heart failure	Libman-Sacks Disease
Hydrocephalus	Leukodystrophy
Left-Sided Heart Failure	Libman-Sacks Disease
Myocardial Infarction	Aortic Aneurysm, Thoracic
Degenerative polyarthritis	Juvenile-Onset Still Disease
Degenerative polyarthritis	Juvenile arthritis
Degenerative polyarthritis	Juvenile psoriatic arthritis
Pustulosis of Palms and Soles	Dermatitis, Allergic Contact
Polycystic Ovary Syndrome	Spastic Paraplegia, Hereditary
Psoriasis	Dermatitis, Allergic Contact
Spastic Paraplegia, Hereditary	Sclerocystic Ovaries
Status Epilepticus	Epilepsy, Cryptogenic
Status Epilepticus	Awakening Epilepsy
Epilepsy, Cryptogenic	Petit mal status
Epilepsy, Cryptogenic	Grand Mal Status Epilepticus
Epilepsy, Cryptogenic	Complex Partial Status Epilepticus
Epilepsy, Cryptogenic	Status Epilepticus, Subclinical
Epilepsy, Cryptogenic	Non-Convulsive Status Epilepticus
Epilepsy, Cryptogenic	Simple Partial Status Epilepticus
Myocardial Ischemia	Aortic Aneurysm, Thoracic
Myocardial Ischemia	Acute Cerebrovascular Accidents
Aortic Aneurysm, Thoracic	Acute Cerebrovascular Accidents
Aortic Aneurysm, Thoracic	Coronary Artery Disease
Heart Failure, Right-Sided	Libman-Sacks Disease
Libman-Sacks Disease	Myocardial Failure
Petit mal status	Awakening Epilepsy
Grand Mal Status Epilepticus	Awakening Epilepsy
Complex Partial Status Epilepticus	Awakening Epilepsy
Awakening Epilepsy	Status Epilepticus, Subclinical
Awakening Epilepsy	Non-Convulsive Status Epilepticus
Awakening Epilepsy	Simple Partial Status Epilepticus
Acute Cerebrovascular Accidents	Coronary Artery Disease
