# Supplementary material for: Discovering the genes mediating the interactions between chronic respiratory diseases in the human interactome
Source: Nat Commun. 2020 Feb 10;11:811. doi: 10.1038/s41467-020-14600-w (PMC7010776; doi:10.1038/s41467-020-14600-w)
Supplement: Supplementary file 9 — Supplementary Data 6 [file 41467_2020_14600_MOESM9_ESM.xlsx]

## Sheet: Sheet1
GEO datasets
GSE ID	Name	Disease	Tissue/cell type	Type	Classes	Citations	Notes
GSE104468	The Nasal Methylome: A Key to Understanding Allergic Asthma [Agilent]	Asthma	Multiple(bronchial epithelia, nasal epithelia, PBMC)	Microarray	12 asthma (bronchial epithelia) 12 asthma (nasal epithelia) 12 asthma (PBMC) 12 healthy (bronchial epithelia) 12 healthy (nasal epithelia) 12 healthy (PBMC)	28294656
GSE13896	Smoking-dependent Reprogramming of Alveolar Macrophage Polarization: Implication for Pathogenesis of COPD	COPD	Alveolar macrophages	Microarray	12 COPD smokers 58 healthy 24 healthy non smokers	19635926
GSE16032	Gene expression data from severe asthmatic children: PBMC profiles during acute exacerbation versus convalescence	Asthma	PBMC	Microarray	10 atopic severe asthmatic children (Acute and Convalescent stages)	19620293	The study design consisted of 25 atopic subjects, divided into 5 different pools, with each pool containing equal amounts of RNA from 5 subjects, either at acute exacerbation or convalescent stage.
GSE16972	COPD-Specific Gene Expression Signatures of Alveolar Macrophages as well as Peripheral Blood Monocytes Overlap and Correlate with Lung Function	COPD	Alveolar macrophages	Microarray	5 COPD 5 healthy	21430361
GSE18965	Decreased fibronectin production significantly contributes to dysregulated repair of asthmatic epithelium	Asthma	Airway epithelial cells	Microarray	9 asthmatic atopic children 7 healthy non-atopic	20110557
GSE22148	Induced Sputum Genes Associated With Spirometric and Radiological Disease Severity in COPD Ex-smokers	COPD	Induced sputum	Microarray	143 GOLD2-4 COPD ex-smokers	21441172	Samples from the ECLIPSE cohort
GSE31773	Comparison of mRNA expression in circulating T-cells from patients with severe asthma	Asthma	CD4+ and CD8+ T-cells	Microarray	8 CD4+ severe asthma 8 CD8+ severe asthma 8 CD4+ healthy 8 CD8+ healthy 4 CD8+ non severe asthma 4 CD4+ non severe asthma 16 asthma (sev. and non-sev.) 16 healthy	21917308
GSE37147	Bronchial airway gene expression reflects a COPD-associated field of injury that changes with disease severity and is reversible with therapy	COPD	Bronchial brushing	Microarray	87 COPD current and former smokers 80 COPD curr and form smokers with no asthma history 151 healthy 141 healthy no asthma hist	23471465, 29268739
GSE42057	Peripheral blood mononuclear cell gene expression in chronic obstructive pulmonary disease	COPD	PBMC	Microarray	94 COPD patients 42 Control	23590301, 25494452, 30459441	Samples from COPDGene study
GSE4302	Genome-Wide Profiling of Airway Epithelial Cells in Asthmatics, Smokers and Healthy Controls	Asthma	Airway epithelial brushing	Microarray	42 asthma 44 healthy (28 non-smokers and 16 smokers)	17898169
GSE473	PGA Human CD4+ Lymphocytes	Asthma	CD4+ cells	Microarray	6 asthma (mild, non-atopic) 10 healthy (non-atopic)	19216740	CD4+ cells were isolated from peripheral blood
GSE47460	Gene expression profiling of chronic lung disease for the Lung Genomics Research Consortium	COPD	Whole lung homogenate	Microarray	220 COPD 108 Controls	27609773, 29988126, 26560100
GSE54837	Altered gene expression in blood and sputum from COPD patients with frequent exacerbations	COPD	Blood	Microarray	136 COPD 90 Healthy (smokers and non)	25265030
GSE57148	Characterizing gene expression in lung tissue of COPD subjects using RNA-seq	COPD	Lung tissue	RNA-seq	98 COPD 91 healthy	25834810, 29871630, 30214182
GSE64913	Altered epithelial gene expression in peripheral airways of severe asthma	Asthma	Multiple(central airway epithelium, peripheral airway epithelium)	Microarray	13 asthma (central airway epithelium) 15 asthma (peripheral airway epithelium) 23 healthy (central airway epithelium) 19 healthy (peripheral airway epithelium)	28045928
GSE85567	DNA methylation in lung cells is a key modulator of asthma endotypes and genetic risk [RNA-seq]	Asthma	Airway epithelial cells	RNA-seq	57 asthma 28 healthy	27942592
GSE8581	Human Chronic Obstructive Pulmonary Disorder (COPD) Biomarker	COPD	Lung tissue	Microarray	15 COPD 19 Control	18849563
GSE89809	Multi-tissue transcriptomics delineates the diversity of airway T cells functions in asthma	Asthma	Multiple(bronchoalveolar lavage, epithelial brushing, sputum)	Microarray	11 severe asthma (bronchoalveolar lavage) 11 severe asthma (epithelial brushing) 9 severe asthma (sputum) 14 moderate asthma (bronchoalveolar lavage) 13 moderate asthma(epithelial brushing) 6 moderate asthma (sputum) 14 mild asthma (bronchoalveolar lavage) 14 mild asthma (epithelial brushing) 10 mild asthma (sputum) 15 healthy (bronchoalveolar lavage) 18 healthy (epithelial brushing) 10 healthy (…	28933920
